# Supplementary material for: Relationships between circulating metabolites and facial skin aging: a Mendelian randomization study
Source: Hum Genomics. 2023 Mar 17;17:23. doi: 10.1186/s40246-023-00470-y (PMC10022075; doi:10.1186/s40246-023-00470-y)
Supplement: Supplementary file 2 — Additional file 2: Table S1. Results with IVW method from primary analyses. Table S2. Results with MR-Egger method from primary analyses. Table S3. Results with weighted median method from primary analyses. Table S4. Measurements of horizontal pleiotropy in primary analyses. Table S5. Measurements of heterogeneity in primary analyses. Table S6. Detailed information of all SNPs in primary analyses. Table S7. Results with Wald ratios and IVW method from secondary analyses. Table S8. Results with MR-Egger method from secondary analyses. Table S9. Results with weighted median method from secondary analyses. Table S10. Measurements of horizontal pleiotropy in secondary analyses. Table S11. Measurements of heterogeneity in secondary analyses. Table S12: Detailed information of all SNPs in secondary analyses. Table S13. Detailed information of all SNPs in MR-BMA analyses. Table S14. Best models and corresponding posterior probabilities in MR-BMA analyses. Table S15. Causal effects of facial skin aging on metabolic traits from primary analyses with IVW method. Table S16. Direct effects of common risk factors on facial skin aging with Multivariable MR analyses. [file 40246_2023_470_MOESM2_ESM.xlsx]

## Sheet: Table legends
Table names	Content
Supplementary Table 1	Results with IVW method from primary analyses
Supplementary Table 2	Results with MR-Egger method from primary analyses
Supplementary Table 3	Results with weighted median method from primary analyses
Supplementary Table 4	Measurements of horizontal pleiotropy in primary analyses
Supplementary Table 5	Measurements of heterogeinity in primary analyses
Supplementary Table 6	Detailed information of all SNPs in primary analyses
Supplementary Table 7	Results with Wald ratios and IVW method from secondary analyses
Supplementary Table 8	Results with MR-Egger method from secondary analyses
Supplementary Table 9	Results with weighted median method from secondary analyses
Supplementary Table 10	Measurements of horizontal pleiotropy in secondary analyses
Supplementary Table 11	Measurements of heterogeinity in secondary analyses
Supplementary Table 12	Detailed information of all SNPs in secondary analyses
Supplementary Table 13	Detailed information of all SNPs in MR-BMA analyses
Supplementary Table 14	Best models and corresponding posterior probabilities in MR-BMA analyses
Supplementary Table 15	Causal effects of facial skin aging on metabolic traits from primary analyses with IVW method
Supplementary Table 16	Direct effects of common risk factors on facial skin aging with Multivariable MR analyses

## Sheet: Supplementary Table 1
id.exposure	Metabolites	method	nsnp	b	se	pval	nsnps	meanF	R2
met-d-Acetate	Acetate	Inverse variance weighted	9	-0.0906454	0.0537627	0.0917906	9	61.7338	0.00136922
met-d-Acetoacetate	Acetoacetate	Inverse variance weighted	7	0.0429113	0.0481471	0.372793	7	67.8011	0.00106539
met-d-Acetone	Acetone	Inverse variance weighted	11	0.0550043	0.0600877	0.359982	11	63.0611	0.00161116
met-d-Ala	Alanine	Inverse variance weighted	33	0.0327071	0.0343491	0.340998	33	73.3861	0.00725233
met-d-Albumin	Albumin	Inverse variance weighted	33	0.0128465	0.0322588	0.690459	33	85.0786	0.0047278
met-d-ApoA1	Apolipoprotein A1	Inverse variance weighted	93	0.0370681	0.0213155	0.0820314	93	113.783	0.0289085
met-d-ApoB	Apolipoprotein B	Inverse variance weighted	68	-0.00357002	0.0182608	0.845	68	132.678	0.0203623
met-d-ApoB_by_ApoA1	Ratio of apolipoprotein B to apolipoprotein A1	Inverse variance weighted	89	-0.0215837	0.015663	0.168202	89	127.471	0.0267476
met-d-bOHbutyrate	3-Hydroxybutyrate	Inverse variance weighted	17	-0.0449467	0.0463792	0.332489	17	64.0843	0.00263519
met-d-Cholines	Total cholines	Inverse variance weighted	70	0.0186889	0.0227684	0.411744	70	119.08	0.0244856
met-d-Citrate	Citrate	Inverse variance weighted	38	0.0285958	0.0298324	0.337785	38	130.506	0.013878
met-d-Clinical_LDL_C	Clinical LDL cholesterol	Inverse variance weighted	54	-0.00781884	0.0188275	0.677931	54	186.712	0.017895
met-d-Creatinine	Creatinine	Inverse variance weighted	69	-0.0710129	0.0290348	0.0144536	69	55.7233	0.0125912
met-d-DHA	Docosahexaenoic acid	Inverse variance weighted	61	0.0636276	0.0189977	0.000810386	61	167.301	0.0313712
met-d-DHA_pct	Ratio of docosahexaenoic acid to total fatty acids	Inverse variance weighted	46	0.0826283	0.0226719	0.000267878	46	160.236	0.0228535
met-d-Gln	Glutamine	Inverse variance weighted	47	0.000589569	0.0224044	0.979006	47	123.746	0.0149613
met-d-Glucose	Glucose	Inverse variance weighted	23	-0.10242	0.0448664	0.0224437	23	70.9633	0.00501519
met-d-Gly	Glycine	Inverse variance weighted	65	-0.0162524	0.0138188	0.239551	65	346.422	0.0759966
met-d-GlycA	Glycoprotein acetyls	Inverse variance weighted	71	-0.0121936	0.0241764	0.61401	71	92.0619	0.0148143
met-d-HDL_C	HDL cholesterol	Inverse variance weighted	119	0.0288228	0.0182194	0.113652	119	113.919	0.0340963
met-d-HDL_CE	Cholesteryl esters in HDL	Inverse variance weighted	126	0.0328374	0.0181237	0.0700097	126	108.075	0.0334363
met-d-HDL_FC	Free cholesterol in HDL	Inverse variance weighted	110	0.0268714	0.0175771	0.126322	110	128.178	0.0364195
met-d-HDL_L	Total lipids in HDL	Inverse variance weighted	106	0.0381126	0.0188121	0.0427691	106	118.353	0.0344659
met-d-HDL_P	Concentration of HDL particles	Inverse variance weighted	79	0.046451	0.0234671	0.0477698	79	103.49	0.0217188
met-d-HDL_PL	Phospholipids in HDL	Inverse variance weighted	93	0.0349941	0.0206286	0.0898131	93	123.109	0.0318466
met-d-HDL_size	Average diameter for HDL particles	Inverse variance weighted	148	0.0179412	0.0163645	0.272927	148	116.943	0.0479228
met-d-HDL_TG	Triglycerides in HDL	Inverse variance weighted	90	-0.031294	0.0177432	0.0777786	90	129.732	0.030394
met-d-His	Histidine	Inverse variance weighted	20	0.037531	0.0418596	0.369936	20	73.222	0.00334725
met-d-IDL_C	Cholesterol in IDL	Inverse variance weighted	75	0.0102083	0.0178398	0.567175	75	151.953	0.0210334
met-d-IDL_C_pct	Cholesterol to total lipids ratio in IDL	Inverse variance weighted	97	0.0289622	0.0164024	0.0774412	97	146.859	0.0292684
met-d-IDL_CE	Cholesteryl esters in IDL	Inverse variance weighted	72	0.0101643	0.018208	0.576686	72	157.38	0.0203382
met-d-IDL_CE_pct	Cholesteryl esters to total lipids ratio in IDL	Inverse variance weighted	72	0.0372184	0.0173244	0.0316878	72	166.992	0.0233631
met-d-IDL_FC	Free cholesterol in IDL	Inverse variance weighted	74	0.0026888	0.0173845	0.877084	74	148.662	0.0215361
met-d-IDL_FC_pct	Free cholesterol to total lipids ratio in IDL	Inverse variance weighted	56	0.0627161	0.0262078	0.0167095	56	96.0012	0.0128892
met-d-IDL_L	Total lipids in IDL	Inverse variance weighted	69	0.000559354	0.0187784	0.976237	69	162.513	0.0223275
met-d-IDL_P	Concentration of IDL particles	Inverse variance weighted	58	-0.00708168	0.0185819	0.703125	58	182.64	0.0193154
met-d-IDL_PL	Phospholipids in IDL	Inverse variance weighted	71	0.00264253	0.0181468	0.884222	71	146.869	0.0245428
met-d-IDL_PL_pct	Phospholipids to total lipids ratio in IDL	Inverse variance weighted	62	-0.0241329	0.0150807	0.109542	62	160.907	0.0210798
met-d-IDL_TG	Triglycerides in IDL	Inverse variance weighted	89	-0.0352091	0.0138233	0.0108625	89	140.93	0.0342391
met-d-IDL_TG_pct	Triglycerides to total lipids ratio in IDL	Inverse variance weighted	93	-0.0315352	0.0181079	0.081594	93	148.614	0.0302163
met-d-Ile	Isoleucine	Inverse variance weighted	9	0.0510168	0.0659866	0.439441	9	96.5126	0.0029386
met-d-L_HDL_C	Cholesterol in large HDL	Inverse variance weighted	144	0.0221532	0.0159877	0.165856	144	118.496	0.0445393
met-d-L_HDL_C_pct	Cholesterol to total lipids ratio in large HDL	Inverse variance weighted	108	0.0358114	0.0202043	0.0763182	108	97.509	0.0267292
met-d-L_HDL_CE	Cholesteryl esters in large HDL	Inverse variance weighted	149	0.0239558	0.0165363	0.147426	149	115.044	0.0445971
met-d-L_HDL_CE_pct	Cholesteryl esters to total lipids ratio in large HDL	Inverse variance weighted	95	0.0479837	0.0211479	0.0232711	95	96.2513	0.0236733
met-d-L_HDL_FC	Free cholesterol in large HDL	Inverse variance weighted	142	0.0173468	0.016571	0.295183	142	123.198	0.0465861
met-d-L_HDL_FC_pct	Free cholesterol to total lipids ratio in large HDL	Inverse variance weighted	97	0.0102552	0.0160121	0.52187	97	161.594	0.035989
met-d-L_HDL_L	Total lipids in large HDL	Inverse variance weighted	144	0.0171646	0.0164479	0.296683	144	121.043	0.0458883
met-d-L_HDL_P	Concentration of large HDL particles	Inverse variance weighted	146	0.0189034	0.0162	0.24326	146	121.131	0.0466676
met-d-L_HDL_PL	Phospholipids in large HDL	Inverse variance weighted	127	0.0223619	0.0173673	0.197889	127	128.133	0.0430177
met-d-L_HDL_PL_pct	Phospholipids to total lipids ratio in large HDL	Inverse variance weighted	84	-0.00728874	0.0201098	0.717018	84	94.6576	0.022078
met-d-L_HDL_TG	Triglycerides in large HDL	Inverse variance weighted	71	-0.00141599	0.0157569	0.928394	71	158.622	0.0315434
met-d-L_HDL_TG_pct	Triglycerides to total lipids ratio in large HDL	Inverse variance weighted	107	-0.0414159	0.0181197	0.0222729	107	122.125	0.0310987
met-d-L_LDL_C	Cholesterol in large LDL	Inverse variance weighted	63	-0.0129663	0.0180178	0.471749	63	162.703	0.0190573
met-d-L_LDL_C_pct	Cholesterol to total lipids ratio in large LDL	Inverse variance weighted	68	0.0249411	0.0228186	0.274388	68	119.488	0.0183781
met-d-L_LDL_CE	Cholesteryl esters in large LDL	Inverse variance weighted	61	-0.013976	0.0184233	0.448088	61	165.086	0.0190478
met-d-L_LDL_CE_pct	Cholesteryl esters to total lipids ratio in large LDL	Inverse variance weighted	48	-0.0159912	0.0220912	0.469145	48	98.4095	0.0119753
met-d-L_LDL_FC	Free cholesterol in large LDL	Inverse variance weighted	70	-0.00581897	0.0182049	0.749243	70	156.653	0.0193552
met-d-L_LDL_FC_pct	Free cholesterol to total lipids ratio in large LDL	Inverse variance weighted	110	0.0324712	0.0189929	0.087331	110	123.317	0.0292449
met-d-L_LDL_L	Total lipids in large LDL	Inverse variance weighted	62	-0.0117969	0.0178811	0.509419	62	165.823	0.0194575
met-d-L_LDL_P	Concentration of large LDL particles	Inverse variance weighted	66	-0.00986788	0.0176698	0.57653	66	144.319	0.0208128
met-d-L_LDL_PL	Phospholipids in large LDL	Inverse variance weighted	58	-0.00964123	0.0189251	0.610443	58	169.522	0.0180316
met-d-L_LDL_PL_pct	Phospholipids to total lipids ratio in large LDL	Inverse variance weighted	61	0.0186835	0.0138609	0.177681	61	147.026	0.0246235
met-d-L_LDL_TG	Triglycerides in large LDL	Inverse variance weighted	96	-0.0395807	0.0152742	0.00956008	96	128.748	0.0349124
met-d-L_LDL_TG_pct	Triglycerides to total lipids ratio in large LDL	Inverse variance weighted	85	-0.0225939	0.0183253	0.2176	85	145.797	0.0276771
met-d-L_VLDL_C	Cholesterol in large VLDL	Inverse variance weighted	88	-0.0447774	0.0180578	0.0131503	88	114.787	0.0240345
met-d-L_VLDL_C_pct	Cholesterol to total lipids ratio in large VLDL	Inverse variance weighted	74	0.0194582	0.0193733	0.315194	74	125.763	0.0223063
met-d-L_VLDL_CE	Cholesteryl esters in large VLDL	Inverse variance weighted	90	-0.0278783	0.0168533	0.0980918	90	103.452	0.0221176
met-d-L_VLDL_CE_pct	Cholesteryl esters to total lipids ratio in large VLDL	Inverse variance weighted	83	0.030601	0.0195654	0.117809	83	117.296	0.0231459
met-d-L_VLDL_FC	Free cholesterol in large VLDL	Inverse variance weighted	92	-0.0500976	0.018597	0.00706302	92	111.642	0.0233052
met-d-L_VLDL_FC_pct	Free cholesterol to total lipids ratio in large VLDL	Inverse variance weighted	71	-0.0151981	0.0189271	0.421985	71	113.977	0.0207797
met-d-L_VLDL_L	Total lipids in large VLDL	Inverse variance weighted	90	-0.0527121	0.0194858	0.00682714	90	108.782	0.0210343
met-d-L_VLDL_P	Concentration of large VLDL particles	Inverse variance weighted	86	-0.0530236	0.019463	0.00644321	86	117.566	0.0224759
met-d-L_VLDL_PL	Phospholipids in large VLDL	Inverse variance weighted	91	-0.0537725	0.0185964	0.00383345	91	115.381	0.0236897
met-d-L_VLDL_PL_pct	Phospholipids to total lipids ratio in large VLDL	Inverse variance weighted	100	-0.0395464	0.0168427	0.0188752	100	122.94	0.0312711
met-d-L_VLDL_TG	Triglycerides in large VLDL	Inverse variance weighted	93	-0.0484198	0.0204206	0.017734	93	106.722	0.0212132
met-d-L_VLDL_TG_pct	Triglycerides to total lipids ratio in large VLDL	Inverse variance weighted	79	0.00660454	0.0146414	0.651928	79	124.311	0.0251233
met-d-LA	Linoleic acid	Inverse variance weighted	63	-0.0292454	0.0228259	0.20011	63	106.213	0.0185019
met-d-LA_pct	Ratio of linoleic acid to total fatty acids	Inverse variance weighted	41	-0.0865482	0.0275301	0.00166787	41	98.8738	0.012609
met-d-Lactate	Lactate	Inverse variance weighted	10	-0.0256043	0.0495739	0.605515	10	53.0701	0.00186973
met-d-LDL_C	LDL cholesterol	Inverse variance weighted	64	-0.0117437	0.0180019	0.514167	64	157.937	0.0190315
met-d-LDL_CE	Cholesteryl esters in LDL	Inverse variance weighted	60	-0.00727212	0.0202404	0.719381	60	137.106	0.0178216
met-d-LDL_FC	Free cholesterol in LDL	Inverse variance weighted	65	-0.00798007	0.0194095	0.680968	65	153.409	0.0183547
met-d-LDL_L	Total lipids in LDL	Inverse variance weighted	62	-0.0121861	0.0181646	0.502301	62	163.171	0.0193102
met-d-LDL_P	Concentration of LDL particles	Inverse variance weighted	68	-0.00349749	0.0182471	0.847998	68	132.455	0.0203969
met-d-LDL_PL	Phospholipids in LDL	Inverse variance weighted	60	-0.0111416	0.0177995	0.531347	60	177.196	0.0193988
met-d-LDL_size	Average diameter for LDL particles	Inverse variance weighted	36	0.0276502	0.0236173	0.241695	36	93.0412	0.00643196
met-d-LDL_TG	Triglycerides in LDL	Inverse variance weighted	99	-0.0433267	0.0177717	0.0147704	99	118.627	0.0325964
met-d-Leu	Leucine	Inverse variance weighted	17	0.0026909	0.0501128	0.957177	17	79.7248	0.00449977
met-d-M_HDL_C	Cholesterol in medium HDL	Inverse variance weighted	107	0.03525	0.0207414	0.0892254	107	101.616	0.0284766
met-d-M_HDL_C_pct	Cholesterol to total lipids ratio in medium HDL	Inverse variance weighted	112	0.0420567	0.0189897	0.0267797	112	105.024	0.0269864
met-d-M_HDL_CE	Cholesteryl esters in medium HDL	Inverse variance weighted	107	0.0360213	0.0207283	0.0822489	107	100.273	0.0278997
met-d-M_HDL_CE_pct	Cholesteryl esters to total lipids ratio in medium HDL	Inverse variance weighted	91	0.0452841	0.0209042	0.0302908	91	116.515	0.0255644
met-d-M_HDL_FC	Free cholesterol in medium HDL	Inverse variance weighted	99	0.0415087	0.0196952	0.0350696	99	113.295	0.030739
met-d-M_HDL_FC_pct	Free cholesterol to total lipids ratio in medium HDL	Inverse variance weighted	127	0.0142002	0.017564	0.418812	127	115.959	0.0388271
met-d-M_HDL_L	Total lipids in medium HDL	Inverse variance weighted	83	0.0323621	0.0200131	0.105869	83	117.479	0.0259745
met-d-M_HDL_P	Concentration of medium HDL particles	Inverse variance weighted	91	0.0288936	0.0208446	0.165703	91	115.049	0.0283606
met-d-M_HDL_PL	Phospholipids in medium HDL	Inverse variance weighted	80	0.0217524	0.0203307	0.284652	80	116.982	0.0249454
met-d-M_HDL_PL_pct	Phospholipids to total lipids ratio in medium HDL	Inverse variance weighted	99	-0.0334051	0.0230558	0.147372	99	88.0732	0.0216298
met-d-M_HDL_TG	Triglycerides in medium HDL	Inverse variance weighted	84	-0.0279713	0.0181589	0.123472	84	142.173	0.0288999
met-d-M_HDL_TG_pct	Triglycerides to total lipids ratio in medium HDL	Inverse variance weighted	105	-0.0342416	0.0178772	0.0554448	105	128.185	0.0323147
met-d-M_LDL_C	Cholesterol in medium LDL	Inverse variance weighted	56	-0.00998105	0.0219625	0.649498	56	137.346	0.0168178
met-d-M_LDL_C_pct	Cholesterol to total lipids ratio in medium LDL	Inverse variance weighted	39	0.0720397	0.0365779	0.0488975	39	94.5322	0.0109688
met-d-M_LDL_CE	Cholesteryl esters in medium LDL	Inverse variance weighted	61	-0.0123442	0.0204441	0.545975	61	125.783	0.0171466
met-d-M_LDL_CE_pct	Cholesteryl esters to total lipids ratio in medium LDL	Inverse variance weighted	50	-0.0293489	0.0176702	0.096729	50	124.219	0.0146324
met-d-M_LDL_FC	Free cholesterol in medium LDL	Inverse variance weighted	60	-0.0050757	0.0178667	0.776343	60	180.147	0.0191189
met-d-M_LDL_FC_pct	Free cholesterol to total lipids ratio in medium LDL	Inverse variance weighted	105	0.0357579	0.0171442	0.037005	105	132.374	0.0282947
met-d-M_LDL_L	Total lipids in medium LDL	Inverse variance weighted	56	-0.0163659	0.0211397	0.438826	56	141.497	0.0176678
met-d-M_LDL_P	Concentration of medium LDL particles	Inverse variance weighted	61	-0.0136902	0.0180881	0.449133	61	140.798	0.0184982
met-d-M_LDL_PL	Phospholipids in medium LDL	Inverse variance weighted	58	-0.0169135	0.0183839	0.357566	58	177.187	0.0195817
met-d-M_LDL_PL_pct	Phospholipids to total lipids ratio in medium LDL	Inverse variance weighted	45	0.000141143	0.0217958	0.994833	45	161.585	0.016553
met-d-M_LDL_TG	Triglycerides in medium LDL	Inverse variance weighted	93	-0.0401818	0.0190789	0.0351969	93	117.508	0.029513
met-d-M_LDL_TG_pct	Triglycerides to total lipids ratio in medium LDL	Inverse variance weighted	81	-0.0246919	0.0169191	0.144451	81	159.814	0.0280667
met-d-M_VLDL_C	Cholesterol in medium VLDL	Inverse variance weighted	65	-0.0141716	0.0192826	0.462375	65	127.556	0.0186865
met-d-M_VLDL_C_pct	Cholesterol to total lipids ratio in medium VLDL	Inverse variance weighted	104	0.0367788	0.018739	0.0496821	104	107.25	0.0229448
met-d-M_VLDL_CE	Cholesteryl esters in medium VLDL	Inverse variance weighted	62	-0.00944819	0.0197899	0.633059	62	130.026	0.0178465
met-d-M_VLDL_CE_pct	Cholesteryl esters to total lipids ratio in medium VLDL	Inverse variance weighted	109	0.0262325	0.0173494	0.130531	109	122.619	0.0263298
met-d-M_VLDL_FC	Free cholesterol in medium VLDL	Inverse variance weighted	70	-0.0111305	0.0180369	0.537169	70	123.826	0.0202273
met-d-M_VLDL_FC_pct	Free cholesterol to total lipids ratio in medium VLDL	Inverse variance weighted	87	0.0289763	0.019287	0.132999	87	120.407	0.0220015
met-d-M_VLDL_L	Total lipids in medium VLDL	Inverse variance weighted	81	-0.0293522	0.0156402	0.060557	81	103.565	0.0211812
met-d-M_VLDL_P	Concentration of medium VLDL particles	Inverse variance weighted	78	-0.0215215	0.0154675	0.164103	78	99.4729	0.0208936
met-d-M_VLDL_PL	Phospholipids in medium VLDL	Inverse variance weighted	81	-0.018425	0.0157375	0.241691	81	96.8929	0.0214234
met-d-M_VLDL_PL_pct	Phospholipids to total lipids ratio in medium VLDL	Inverse variance weighted	75	0.0200813	0.0175809	0.253361	75	136.714	0.0228324
met-d-M_VLDL_TG	Triglycerides in medium VLDL	Inverse variance weighted	87	-0.0470982	0.0203998	0.020957	87	116.634	0.0231481
met-d-M_VLDL_TG_pct	Triglycerides to total lipids ratio in medium VLDL	Inverse variance weighted	98	-0.0282278	0.019083	0.139084	98	111.209	0.0224236
met-d-MUFA	Monounsaturated fatty acids	Inverse variance weighted	84	-0.056476	0.0204499	0.00575042	84	103.57	0.0213666
met-d-MUFA_pct	Ratio of monounsaturated fatty acids to total fatty acids	Inverse variance weighted	83	-0.0708723	0.0204471	0.000528014	83	123.427	0.0251298
met-d-non_HDL_C	Total cholesterol minus HDL-C	Inverse variance weighted	63	-0.00650818	0.0202227	0.747585	63	133.859	0.0181816
met-d-Omega_3	Omega-3 fatty acids	Inverse variance weighted	75	0.0508448	0.0170999	0.00294517	75	183.527	0.0424634
met-d-Omega_3_pct	Ratio of omega-3 fatty acids to total fatty acids	Inverse variance weighted	57	0.0529675	0.0200027	0.00809657	57	164.935	0.018842
met-d-Omega_6	Omega-6 fatty acids	Inverse variance weighted	66	-0.0068249	0.020754	0.742271	66	107.005	0.0194508
met-d-Omega_6_by_Omega_3	Ratio of omega-6 fatty acids to omega-3 fatty acids	Inverse variance weighted	56	-0.0564808	0.0182198	0.00193545	56	227.106	0.0406132
met-d-Omega_6_pct	Ratio of omega-6 fatty acids to total fatty acids	Inverse variance weighted	59	0.0411994	0.0267669	0.123758	59	94.6326	0.0133541
met-d-Phe	Phenylalanine	Inverse variance weighted	14	0.0314826	0.0305448	0.302681	14	104.132	0.00453915
met-d-Phosphatidylc	Phosphatidylcholines	Inverse variance weighted	78	0.0048711	0.0193317	0.80106	78	120.906	0.0273913
met-d-Phosphoglyc	Phosphoglycerides	Inverse variance weighted	70	0.0126937	0.0234929	0.588977	70	122.489	0.0251818
met-d-PUFA	Polyunsaturated fatty acids	Inverse variance weighted	74	0.00595804	0.0217788	0.784415	74	119.556	0.0249715
met-d-PUFA_by_MUFA	Ratio of polyunsaturated fatty acids to monounsaturated fatty acids	Inverse variance weighted	75	0.0697748	0.0227993	0.00221045	75	106.314	0.0210591
met-d-PUFA_pct	Ratio of polyunsaturated fatty acids to total fatty acids	Inverse variance weighted	55	0.0808555	0.030366	0.00775173	55	90.9082	0.0134168
met-d-Pyruvate	Pyruvate	Inverse variance weighted	20	0.0230257	0.0304624	0.449725	20	95.7179	0.00551357
met-d-Remnant_C	Remnant cholesterol (non-HDL, non-LDL -cholesterol)	Inverse variance weighted	67	0.00259705	0.0189222	0.890834	67	125.546	0.0189782
met-d-S_HDL_C	Cholesterol in small HDL	Inverse variance weighted	61	0.0106493	0.0225728	0.637087	61	91.6935	0.0154192
met-d-S_HDL_C_pct	Cholesterol to total lipids ratio in small HDL	Inverse variance weighted	74	0.0188548	0.0168358	0.262745	74	165.057	0.0269916
met-d-S_HDL_CE	Cholesteryl esters in small HDL	Inverse variance weighted	54	0.0291229	0.0207376	0.160214	54	114.53	0.0173535
met-d-S_HDL_CE_pct	Cholesteryl esters to total lipids ratio in small HDL	Inverse variance weighted	78	0.0125621	0.0143988	0.382969	78	159.513	0.0301451
met-d-S_HDL_FC	Free cholesterol in small HDL	Inverse variance weighted	60	-0.0170629	0.0230087	0.458338	60	97.4744	0.0168506
met-d-S_HDL_FC_pct	Free cholesterol to total lipids ratio in small HDL	Inverse variance weighted	98	0.00588365	0.0129304	0.649092	98	157.402	0.0395343
met-d-S_HDL_L	Total lipids in small HDL	Inverse variance weighted	60	0.00243313	0.0268107	0.927689	60	99.5845	0.0168819
met-d-S_HDL_P	Concentration of small HDL particles	Inverse variance weighted	54	0.0103973	0.0245591	0.672035	54	101.841	0.0153646
met-d-S_HDL_PL	Phospholipids in small HDL	Inverse variance weighted	69	0.0018882	0.0248171	0.939352	69	92.7844	0.0178091
met-d-S_HDL_PL_pct	Phospholipids to total lipids ratio in small HDL	Inverse variance weighted	76	0.00314974	0.0184813	0.864673	76	135.327	0.0252176
met-d-S_HDL_TG	Triglycerides in small HDL	Inverse variance weighted	98	-0.0557557	0.0179391	0.00188322	98	120.219	0.0289317
met-d-S_HDL_TG_pct	Triglycerides to total lipids ratio in small HDL	Inverse variance weighted	111	-0.0376509	0.0180828	0.0373292	111	120.22	0.0320257
met-d-S_LDL_C	Cholesterol in small LDL	Inverse variance weighted	64	-0.0119192	0.0177024	0.500748	64	161.095	0.0196858
met-d-S_LDL_C_pct	Cholesterol to total lipids ratio in small LDL	Inverse variance weighted	38	0.0167508	0.0295094	0.570276	38	89.321	0.00935804
met-d-S_LDL_CE	Cholesteryl esters in small LDL	Inverse variance weighted	61	-0.0200977	0.0150742	0.18245	61	136.297	0.0183541
met-d-S_LDL_CE_pct	Cholesteryl esters to total lipids ratio in small LDL	Inverse variance weighted	66	-0.0233893	0.0197261	0.235741	66	143.921	0.0201647
met-d-S_LDL_FC	Free cholesterol in small LDL	Inverse variance weighted	64	-0.0080964	0.0156659	0.605283	64	176.579	0.0199852
met-d-S_LDL_FC_pct	Free cholesterol to total lipids ratio in small LDL	Inverse variance weighted	97	0.0340676	0.0164922	0.0388589	97	147.962	0.026708
met-d-S_LDL_L	Total lipids in small LDL	Inverse variance weighted	63	-0.011171	0.0170769	0.513008	63	173.785	0.0210037
met-d-S_LDL_P	Concentration of small LDL particles	Inverse variance weighted	68	-0.0059064	0.0183211	0.747163	68	129.695	0.0199153
met-d-S_LDL_PL	Phospholipids in small LDL	Inverse variance weighted	69	-0.0202126	0.0155779	0.194454	69	174.361	0.0219583
met-d-S_LDL_PL_pct	Phospholipids to total lipids ratio in small LDL	Inverse variance weighted	68	0.0292617	0.0202592	0.148636	68	133.768	0.0194709
met-d-S_LDL_TG	Triglycerides in small LDL	Inverse variance weighted	87	-0.0458452	0.0187881	0.0146825	87	124.472	0.0255377
met-d-S_LDL_TG_pct	Triglycerides to total lipids ratio in small LDL	Inverse variance weighted	94	-0.0287804	0.0169723	0.0899363	94	154.008	0.0284746
met-d-S_VLDL_C	Cholesterol in small VLDL	Inverse variance weighted	74	-0.0251851	0.0153315	0.100444	74	112.945	0.0227529
met-d-S_VLDL_C_pct	Cholesterol to total lipids ratio in small VLDL	Inverse variance weighted	83	0.0180323	0.018007	0.31663	83	127.918	0.0221149
met-d-S_VLDL_CE	Cholesteryl esters in small VLDL	Inverse variance weighted	82	-0.0230562	0.0150622	0.125836	82	112.186	0.0253035
met-d-S_VLDL_CE_pct	Cholesteryl esters to total lipids ratio in small VLDL	Inverse variance weighted	87	0.0116841	0.0149396	0.434163	87	133.599	0.0246671
met-d-S_VLDL_FC	Free cholesterol in small VLDL	Inverse variance weighted	68	-0.0108268	0.0177221	0.541252	68	133.831	0.0218945
met-d-S_VLDL_FC_pct	Free cholesterol to total lipids ratio in small VLDL	Inverse variance weighted	92	0.0265927	0.0170434	0.118691	92	137.831	0.0236101
met-d-S_VLDL_L	Total lipids in small VLDL	Inverse variance weighted	97	-0.0371185	0.0156248	0.01752	97	107.724	0.0275442
met-d-S_VLDL_P	Concentration of small VLDL particles	Inverse variance weighted	97	-0.0367085	0.0156231	0.0187923	97	111.519	0.0281895
met-d-S_VLDL_PL	Phospholipids in small VLDL	Inverse variance weighted	82	-0.0251042	0.0151094	0.0966126	82	103.578	0.0226734
met-d-S_VLDL_PL_pct	Phospholipids to total lipids ratio in small VLDL	Inverse variance weighted	98	0.0124412	0.0173525	0.473392	98	136.771	0.0251782
met-d-S_VLDL_TG	Triglycerides in small VLDL	Inverse variance weighted	101	-0.0514949	0.0196041	0.00862073	101	114.416	0.0260218
met-d-S_VLDL_TG_pct	Triglycerides to total lipids ratio in small VLDL	Inverse variance weighted	89	-0.0186734	0.0177426	0.292588	89	121.594	0.0218961
met-d-SFA	Saturated fatty acids	Inverse variance weighted	69	-0.0350976	0.0244547	0.151228	69	95.8532	0.0171527
met-d-SFA_pct	Ratio of saturated fatty acids to total fatty acids	Inverse variance weighted	25	0.0232724	0.0533888	0.662906	25	69.6773	0.00482626
met-d-Sphingomyelins	Sphingomyelins	Inverse variance weighted	70	0.0263926	0.02136	0.216604	70	148.506	0.0242722
met-d-TG_by_PG	Ratio of triglycerides to phosphoglycerides	Inverse variance weighted	114	-0.0462318	0.0192378	0.0162532	114	109.436	0.0270356
met-d-Total_BCAA	Total concentration of branched-chain amino acids (leucine + isoleucine + valine)	Inverse variance weighted	17	0.0620369	0.0418982	0.138698	17	102.705	0.00542913
met-d-Total_C	Total cholesterol	Inverse variance weighted	73	-0.00574096	0.0199773	0.773826	73	114.457	0.018562
met-d-Total_CE	Total esterified cholesterol	Inverse variance weighted	74	0.00753399	0.0232505	0.745911	74	110.615	0.0181011
met-d-Total_FA	Total fatty acids	Inverse variance weighted	78	-0.0187722	0.0218815	0.390946	78	104.554	0.0209412
met-d-Total_FC	Total free cholesterol	Inverse variance weighted	67	-0.00265893	0.0198657	0.893525	67	122.24	0.0182316
met-d-Total_L	Total lipids in lipoprotein particles	Inverse variance weighted	70	-0.0106084	0.0204856	0.604563	70	98.7684	0.0184483
met-d-Total_P	Total concentration of lipoprotein particles	Inverse variance weighted	69	0.0379702	0.0251546	0.131178	69	106.857	0.0194969
met-d-Total_PL	Total phospholipids in lipoprotein particles	Inverse variance weighted	69	0.0116198	0.023703	0.623974	69	111.719	0.0224835
met-d-Total_TG	Total triglycerides	Inverse variance weighted	90	-0.0603129	0.0190527	0.00154778	90	115.494	0.0230337
met-d-Tyr	Tyrosine	Inverse variance weighted	37	0.0247312	0.0339489	0.466319	37	113.243	0.00841973
met-d-Unsaturation	Degree of unsaturation	Inverse variance weighted	71	0.0803621	0.0168059	1.73739e-06	71	164.943	0.0355025
met-d-Val	Valine	Inverse variance weighted	24	0.0491032	0.0321311	0.126459	24	94.7167	0.00631416
met-d-VLDL_C	VLDL cholesterol	Inverse variance weighted	75	-0.0181121	0.0155137	0.243012	75	111.751	0.0230862
met-d-VLDL_CE	Cholesteryl esters in VLDL	Inverse variance weighted	70	-0.014655	0.0166378	0.378411	70	113.971	0.0218733
met-d-VLDL_FC	Free cholesterol in VLDL	Inverse variance weighted	86	-0.0373394	0.0161584	0.0208415	86	105.494	0.0234108
met-d-VLDL_L	Total lipids in VLDL	Inverse variance weighted	90	-0.0463839	0.0165945	0.00518792	90	105.467	0.0217373
met-d-VLDL_P	Concentration of VLDL particles	Inverse variance weighted	93	-0.0287899	0.0152046	0.0582917	93	104.028	0.0264998
met-d-VLDL_PL	Phospholipids in VLDL	Inverse variance weighted	91	-0.0353956	0.0159749	0.0267125	91	108.259	0.0245151
met-d-VLDL_size	Average diameter for VLDL particles	Inverse variance weighted	102	-0.0443156	0.0178564	0.0130728	102	129.197	0.0289406
met-d-VLDL_TG	Triglycerides in VLDL	Inverse variance weighted	96	-0.0567321	0.0193927	0.00343971	96	112.836	0.0230183
met-d-XL_HDL_C	Cholesterol in very large HDL	Inverse variance weighted	130	0.0174094	0.0160861	0.279134	130	113.554	0.0406191
met-d-XL_HDL_C_pct	Cholesterol to total lipids ratio in very large HDL	Inverse variance weighted	72	0.00329248	0.0176922	0.852368	72	165.149	0.0298514
met-d-XL_HDL_CE	Cholesteryl esters in very large HDL	Inverse variance weighted	133	0.0170394	0.0161345	0.290928	133	113.322	0.0414345
met-d-XL_HDL_CE_pct	Cholesteryl esters to total lipids ratio in very large HDL	Inverse variance weighted	52	0.00574939	0.0208508	0.782748	52	143.394	0.0164107
met-d-XL_HDL_FC	Free cholesterol in very large HDL	Inverse variance weighted	105	0.0145535	0.0173473	0.401498	105	131.157	0.0348208
met-d-XL_HDL_FC_pct	Free cholesterol to total lipids ratio in very large HDL	Inverse variance weighted	121	-0.0192211	0.0171341	0.261946	121	129.498	0.0421673
met-d-XL_HDL_L	Total lipids in very large HDL	Inverse variance weighted	123	0.0190151	0.0170915	0.265904	123	123.288	0.0425663
met-d-XL_HDL_P	Concentration of very large HDL particles	Inverse variance weighted	119	0.00934375	0.0182581	0.608819	119	126.035	0.0427508
met-d-XL_HDL_PL	Phospholipids in very large HDL	Inverse variance weighted	118	0.0242438	0.0175408	0.16693	118	128.722	0.0429881
met-d-XL_HDL_PL_pct	Phospholipids to total lipids ratio in very large HDL	Inverse variance weighted	97	0.0361451	0.0187968	0.0544882	97	118.977	0.0328324
met-d-XL_HDL_TG	Triglycerides in very large HDL	Inverse variance weighted	86	-0.0243456	0.0158311	0.124091	86	130.29	0.0294413
met-d-XL_HDL_TG_pct	Triglycerides to total lipids ratio in very large HDL	Inverse variance weighted	99	-0.0583071	0.0209586	0.0054022	99	113.949	0.0272876
met-d-XL_VLDL_C	Cholesterol in very large VLDL	Inverse variance weighted	91	-0.0424806	0.0182551	0.0199625	91	109.133	0.0222148
met-d-XL_VLDL_C_pct	Cholesterol to total lipids ratio in very large VLDL	Inverse variance weighted	88	0.0354916	0.02222	0.110202	88	98.6207	0.0182698
met-d-XL_VLDL_CE	Cholesteryl esters in very large VLDL	Inverse variance weighted	91	-0.0354609	0.0191486	0.0640438	91	102.249	0.021903
met-d-XL_VLDL_CE_pct	Cholesteryl esters to total lipids ratio in very large VLDL	Inverse variance weighted	92	0.0322212	0.0194002	0.0967393	92	113.741	0.0200284
met-d-XL_VLDL_FC	Free cholesterol in very large VLDL	Inverse variance weighted	84	-0.0503259	0.0186779	0.00705154	84	119.735	0.0221273
met-d-XL_VLDL_FC_pct	Free cholesterol to total lipids ratio in very large VLDL	Inverse variance weighted	67	0.0282664	0.0251893	0.261795	67	100.886	0.0168887
met-d-XL_VLDL_L	Total lipids in very large VLDL	Inverse variance weighted	89	-0.055177	0.0186661	0.00311654	89	115.646	0.0222427
met-d-XL_VLDL_P	Concentration of very large VLDL particles	Inverse variance weighted	90	-0.0557129	0.0191101	0.00355276	90	116.37	0.0228264
met-d-XL_VLDL_PL	Phospholipids in very large VLDL	Inverse variance weighted	85	-0.0487356	0.0186234	0.00887337	85	119.223	0.0223383
met-d-XL_VLDL_PL_pct	Phospholipids to total lipids ratio in very large VLDL	Inverse variance weighted	58	-0.00172062	0.0192818	0.928895	58	88.2619	0.0119112
met-d-XL_VLDL_TG	Triglycerides in very large VLDL	Inverse variance weighted	99	-0.0574447	0.0179931	0.00141001	99	107.425	0.0224472
met-d-XL_VLDL_TG_pct	Triglycerides to total lipids ratio in very large VLDL	Inverse variance weighted	74	-0.0205942	0.0214851	0.337793	74	103.434	0.017846
met-d-XS_VLDL_C	Cholesterol in very small VLDL	Inverse variance weighted	73	0.0042941	0.0166786	0.796823	73	160.162	0.0292775
met-d-XS_VLDL_C_pct	Cholesterol to total lipids ratio in very small VLDL	Inverse variance weighted	100	0.0315746	0.0193134	0.10208	100	131.074	0.0261103
met-d-XS_VLDL_CE	Cholesteryl esters in very small VLDL	Inverse variance weighted	74	0.00958876	0.0176103	0.5861	74	163.588	0.0283147
met-d-XS_VLDL_CE_pct	Cholesteryl esters to total lipids ratio in very small VLDL	Inverse variance weighted	104	0.0335149	0.0190797	0.0789912	104	125.371	0.0260879
met-d-XS_VLDL_FC	Free cholesterol in very small VLDL	Inverse variance weighted	85	-0.00490088	0.0165314	0.76688	85	127.276	0.0308346
met-d-XS_VLDL_FC_pct	Free cholesterol to total lipids ratio in very small VLDL	Inverse variance weighted	60	0.0340291	0.0202308	0.0925597	60	142.92	0.0200203
met-d-XS_VLDL_L	Total lipids in very small VLDL	Inverse variance weighted	89	-0.00167161	0.0149637	0.911052	89	129.789	0.03302
met-d-XS_VLDL_P	Concentration of very small VLDL particles	Inverse variance weighted	81	-0.00347687	0.0160117	0.828095	81	133.281	0.0307626
met-d-XS_VLDL_PL	Phospholipids in very small VLDL	Inverse variance weighted	95	-0.00877207	0.0143934	0.542226	95	129.338	0.034995
met-d-XS_VLDL_PL_pct	Phospholipids to total lipids ratio in very small VLDL	Inverse variance weighted	72	-0.0332798	0.0229173	0.146454	72	104.445	0.0165482
met-d-XS_VLDL_TG	Triglycerides in very small VLDL	Inverse variance weighted	105	-0.0304441	0.0153496	0.0473251	105	125.094	0.0338702
met-d-XS_VLDL_TG_pct	Triglycerides to total lipids ratio in very small VLDL	Inverse variance weighted	103	-0.0305205	0.0178516	0.0873258	103	127.557	0.0261274
met-d-XXL_VLDL_C	Cholesterol in chylomicrons and extremely large VLDL	Inverse variance weighted	88	-0.0433194	0.0195377	0.0266076	88	121.888	0.0227579
met-d-XXL_VLDL_C_pct	Cholesterol to total lipids ratio in chylomicrons and extremely large VLDL	Inverse variance weighted	30	0.0338614	0.0169744	0.0460596	30	158.999	0.0089293
met-d-XXL_VLDL_CE	Cholesteryl esters in chylomicrons and extremely large VLDL	Inverse variance weighted	90	-0.0473072	0.019636	0.015987	90	123.251	0.0234564
met-d-XXL_VLDL_CE_pct	Cholesteryl esters to total lipids ratio in chylomicrons and extremely large VLDL	Inverse variance weighted	31	0.0113003	0.0206544	0.5843	31	144.485	0.00940196
met-d-XXL_VLDL_FC	Free cholesterol in chylomicrons and extremely large VLDL	Inverse variance weighted	89	-0.0493957	0.0195813	0.0116491	89	116.08	0.0209912
met-d-XXL_VLDL_FC_pct	Free cholesterol to total lipids ratio in chylomicrons and extremely large VLDL	Inverse variance weighted	34	0.0388518	0.0244887	0.112621	34	149.263	0.00993253
met-d-XXL_VLDL_L	Total lipids in chylomicrons and extremely large VLDL	Inverse variance weighted	83	-0.0449505	0.0193413	0.0201216	83	118.577	0.0190025
met-d-XXL_VLDL_P	Concentration of chylomicrons and extremely large VLDL particles	Inverse variance weighted	81	-0.0440903	0.0200626	0.0279755	81	120.484	0.0193202
met-d-XXL_VLDL_PL	Phospholipids in chylomicrons and extremely large VLDL	Inverse variance weighted	90	-0.0451656	0.0188415	0.0165238	90	115.422	0.0208813
met-d-XXL_VLDL_PL_pct	Phospholipids to total lipids ratio in chylomicrons and extremely large VLDL	Inverse variance weighted	58	-0.0172555	0.0179527	0.33647	58	145.542	0.021389
met-d-XXL_VLDL_TG	Triglycerides in chylomicrons and extremely large VLDL	Inverse variance weighted	78	-0.0363469	0.019938	0.0683039	78	120.41	0.0174548
met-d-XXL_VLDL_TG_pct	Triglycerides to total lipids ratio in chylomicrons and extremely large VLDL	Inverse variance weighted	28	-0.014586	0.0181155	0.420723	28	183.895	0.0105046

## Sheet: Supplementary Table 2
id.exposure	Metabolites	method	nsnp	b	se	pval	nsnps	meanF	R2
met-d-Acetate	Acetate	MR Egger	9	-0.0968033	0.132512	0.488793	9	61.7338	0.00136922
met-d-Acetoacetate	Acetoacetate	MR Egger	7	0.0287163	0.136655	0.841855	7	67.8011	0.00106539
met-d-Acetone	Acetone	MR Egger	11	0.11	0.130797	0.422133	11	63.0611	0.00161116
met-d-Ala	Alanine	MR Egger	33	0.0727827	0.0878449	0.413701	33	73.3861	0.00725233
met-d-Albumin	Albumin	MR Egger	33	0.0648156	0.0504707	0.208579	33	85.0786	0.0047278
met-d-ApoA1	Apolipoprotein A1	MR Egger	93	0.0454931	0.0373307	0.226126	93	113.783	0.0289085
met-d-ApoB	Apolipoprotein B	MR Egger	68	-0.0106596	0.0294614	0.718644	68	132.678	0.0203623
met-d-ApoB_by_ApoA1	Ratio of apolipoprotein B to apolipoprotein A1	MR Egger	89	-0.0102982	0.0250768	0.682325	89	127.471	0.0267476
met-d-bOHbutyrate	3-Hydroxybutyrate	MR Egger	17	-0.138194	0.12166	0.27382	17	64.0843	0.00263519
met-d-Cholines	Total cholines	MR Egger	70	0.00193333	0.0411091	0.962628	70	119.08	0.0244856
met-d-Citrate	Citrate	MR Egger	38	-0.0656078	0.0499136	0.197016	38	130.506	0.013878
met-d-Clinical_LDL_C	Clinical LDL cholesterol	MR Egger	54	-0.00409605	0.0264642	0.877597	54	186.712	0.017895
met-d-Creatinine	Creatinine	MR Egger	69	-0.0150354	0.0907322	0.868883	69	55.7233	0.0125912
met-d-DHA	Docosahexaenoic acid	MR Egger	61	0.109744	0.0292792	0.000407487	61	167.301	0.0313712
met-d-DHA_pct	Ratio of docosahexaenoic acid to total fatty acids	MR Egger	46	0.127307	0.0338577	0.000497656	46	160.236	0.0228535
met-d-Gln	Glutamine	MR Egger	47	-0.0403332	0.0337231	0.237957	47	123.746	0.0149613
met-d-Glucose	Glucose	MR Egger	23	-0.0902779	0.102683	0.389247	23	70.9633	0.00501519
met-d-Gly	Glycine	MR Egger	65	-0.0307893	0.0163865	0.0648809	65	346.422	0.0759966
met-d-GlycA	Glycoprotein acetyls	MR Egger	71	-0.0720382	0.0427779	0.0967003	71	92.0619	0.0148143
met-d-HDL_C	HDL cholesterol	MR Egger	119	0.0374136	0.0304483	0.221628	119	113.919	0.0340963
met-d-HDL_CE	Cholesteryl esters in HDL	MR Egger	126	0.0328768	0.0306113	0.284904	126	108.075	0.0334363
met-d-HDL_FC	Free cholesterol in HDL	MR Egger	110	0.0346725	0.0289924	0.234348	110	128.178	0.0364195
met-d-HDL_L	Total lipids in HDL	MR Egger	106	0.0378633	0.0322256	0.2427	106	118.353	0.0344659
met-d-HDL_P	Concentration of HDL particles	MR Egger	79	0.0271316	0.0431251	0.531121	79	103.49	0.0217188
met-d-HDL_PL	Phospholipids in HDL	MR Egger	93	0.0488669	0.0359128	0.176967	93	123.109	0.0318466
met-d-HDL_size	Average diameter for HDL particles	MR Egger	148	0.0347532	0.0256181	0.177007	148	116.943	0.0479228
met-d-HDL_TG	Triglycerides in HDL	MR Egger	90	-0.0172956	0.0280039	0.538426	90	129.732	0.030394
met-d-His	Histidine	MR Egger	20	0.0358482	0.0949144	0.710078	20	73.222	0.00334725
met-d-IDL_C	Cholesterol in IDL	MR Egger	75	-0.000906157	0.0259285	0.972216	75	151.953	0.0210334
met-d-IDL_C_pct	Cholesterol to total lipids ratio in IDL	MR Egger	97	0.0136298	0.024251	0.575417	97	146.859	0.0292684
met-d-IDL_CE	Cholesteryl esters in IDL	MR Egger	72	-0.00268591	0.0262638	0.918837	72	157.38	0.0203382
met-d-IDL_CE_pct	Cholesteryl esters to total lipids ratio in IDL	MR Egger	72	0.00184177	0.0247808	0.940966	72	166.992	0.0233631
met-d-IDL_FC	Free cholesterol in IDL	MR Egger	74	0.0115102	0.0259763	0.659019	74	148.662	0.0215361
met-d-IDL_FC_pct	Free cholesterol to total lipids ratio in IDL	MR Egger	56	0.0984708	0.0469015	0.0404592	56	96.0012	0.0128892
met-d-IDL_L	Total lipids in IDL	MR Egger	69	0.00156004	0.0273225	0.954638	69	162.513	0.0223275
met-d-IDL_P	Concentration of IDL particles	MR Egger	58	-0.00821959	0.0272343	0.763915	58	182.64	0.0193154
met-d-IDL_PL	Phospholipids in IDL	MR Egger	71	0.0099222	0.0282998	0.726949	71	146.869	0.0245428
met-d-IDL_PL_pct	Phospholipids to total lipids ratio in IDL	MR Egger	62	0.00628256	0.0216998	0.77318	62	160.907	0.0210798
met-d-IDL_TG	Triglycerides in IDL	MR Egger	89	-0.0247124	0.0216989	0.25788	89	140.93	0.0342391
met-d-IDL_TG_pct	Triglycerides to total lipids ratio in IDL	MR Egger	93	-0.0185617	0.0274619	0.500815	93	148.614	0.0302163
met-d-Ile	Isoleucine	MR Egger	9	0.291034	0.177376	0.144849	9	96.5126	0.0029386
met-d-L_HDL_C	Cholesterol in large HDL	MR Egger	144	0.0455781	0.0251169	0.0716899	144	118.496	0.0445393
met-d-L_HDL_C_pct	Cholesterol to total lipids ratio in large HDL	MR Egger	108	0.0207923	0.0332374	0.532942	108	97.509	0.0267292
met-d-L_HDL_CE	Cholesteryl esters in large HDL	MR Egger	149	0.0399735	0.026414	0.132339	149	115.044	0.0445971
met-d-L_HDL_CE_pct	Cholesteryl esters to total lipids ratio in large HDL	MR Egger	95	0.00944668	0.0347524	0.786357	95	96.2513	0.0236733
met-d-L_HDL_FC	Free cholesterol in large HDL	MR Egger	142	0.0455983	0.0257441	0.0787013	142	123.198	0.0465861
met-d-L_HDL_FC_pct	Free cholesterol to total lipids ratio in large HDL	MR Egger	97	0.0227519	0.0240364	0.346264	97	161.594	0.035989
met-d-L_HDL_L	Total lipids in large HDL	MR Egger	144	0.0453068	0.0257564	0.0807223	144	121.043	0.0458883
met-d-L_HDL_P	Concentration of large HDL particles	MR Egger	146	0.0332004	0.0253613	0.192586	146	121.131	0.0466676
met-d-L_HDL_PL	Phospholipids in large HDL	MR Egger	127	0.0509791	0.0273995	0.0651527	127	128.133	0.0430177
met-d-L_HDL_PL_pct	Phospholipids to total lipids ratio in large HDL	MR Egger	84	0.00443381	0.0374313	0.905999	84	94.6576	0.022078
met-d-L_HDL_TG	Triglycerides in large HDL	MR Egger	71	-0.00158604	0.0247118	0.949011	71	158.622	0.0315434
met-d-L_HDL_TG_pct	Triglycerides to total lipids ratio in large HDL	MR Egger	107	-0.0109135	0.0288683	0.706161	107	122.125	0.0310987
met-d-L_LDL_C	Cholesterol in large LDL	MR Egger	63	-0.00156402	0.0259117	0.952066	63	162.703	0.0190573
met-d-L_LDL_C_pct	Cholesterol to total lipids ratio in large LDL	MR Egger	68	0.0517272	0.0388652	0.187789	68	119.488	0.0183781
met-d-L_LDL_CE	Cholesteryl esters in large LDL	MR Egger	61	-0.00699302	0.0270046	0.79657	61	165.086	0.0190478
met-d-L_LDL_CE_pct	Cholesteryl esters to total lipids ratio in large LDL	MR Egger	48	-0.0250868	0.046729	0.593953	48	98.4095	0.0119753
met-d-L_LDL_FC	Free cholesterol in large LDL	MR Egger	70	0.0112079	0.0255914	0.662807	70	156.653	0.0193552
met-d-L_LDL_FC_pct	Free cholesterol to total lipids ratio in large LDL	MR Egger	110	0.026856	0.0287404	0.352164	110	123.317	0.0292449
met-d-L_LDL_L	Total lipids in large LDL	MR Egger	62	-0.00490406	0.0259886	0.850965	62	165.823	0.0194575
met-d-L_LDL_P	Concentration of large LDL particles	MR Egger	66	-0.00590202	0.0274854	0.830658	66	144.319	0.0208128
met-d-L_LDL_PL	Phospholipids in large LDL	MR Egger	58	-0.00118224	0.0270489	0.965293	58	169.522	0.0180316
met-d-L_LDL_PL_pct	Phospholipids to total lipids ratio in large LDL	MR Egger	61	0.00551839	0.0231723	0.812593	61	147.026	0.0246235
met-d-L_LDL_TG	Triglycerides in large LDL	MR Egger	96	-0.0250548	0.0242116	0.303405	96	128.748	0.0349124
met-d-L_LDL_TG_pct	Triglycerides to total lipids ratio in large LDL	MR Egger	85	-0.022992	0.0268675	0.394598	85	145.797	0.0276771
met-d-L_VLDL_C	Cholesterol in large VLDL	MR Egger	88	-0.0267559	0.0314047	0.396597	88	114.787	0.0240345
met-d-L_VLDL_C_pct	Cholesterol to total lipids ratio in large VLDL	MR Egger	74	-0.00730712	0.0329964	0.825368	74	125.763	0.0223063
met-d-L_VLDL_CE	Cholesteryl esters in large VLDL	MR Egger	90	-0.0490875	0.0290586	0.0947101	90	103.452	0.0221176
met-d-L_VLDL_CE_pct	Cholesteryl esters to total lipids ratio in large VLDL	MR Egger	83	0.0189775	0.0337491	0.575456	83	117.296	0.0231459
met-d-L_VLDL_FC	Free cholesterol in large VLDL	MR Egger	92	-0.0305741	0.0322414	0.345522	92	111.642	0.0233052
met-d-L_VLDL_FC_pct	Free cholesterol to total lipids ratio in large VLDL	MR Egger	71	0.0325904	0.0314109	0.303102	71	113.977	0.0207797
met-d-L_VLDL_L	Total lipids in large VLDL	MR Egger	90	-0.0387055	0.0322631	0.233481	90	108.782	0.0210343
met-d-L_VLDL_P	Concentration of large VLDL particles	MR Egger	86	-0.0258685	0.0330844	0.436476	86	117.566	0.0224759
met-d-L_VLDL_PL	Phospholipids in large VLDL	MR Egger	91	-0.0277431	0.0318664	0.386311	91	115.381	0.0236897
met-d-L_VLDL_PL_pct	Phospholipids to total lipids ratio in large VLDL	MR Egger	100	-0.0361694	0.0280313	0.199974	100	122.94	0.0312711
met-d-L_VLDL_TG	Triglycerides in large VLDL	MR Egger	93	-0.0199153	0.0328397	0.545733	93	106.722	0.0212132
met-d-L_VLDL_TG_pct	Triglycerides to total lipids ratio in large VLDL	MR Egger	79	-0.0179013	0.023271	0.444098	79	124.311	0.0251233
met-d-LA	Linoleic acid	MR Egger	63	-0.0532151	0.0466253	0.258191	63	106.213	0.0185019
met-d-LA_pct	Ratio of linoleic acid to total fatty acids	MR Egger	41	-0.154283	0.0441846	0.00120858	41	98.8738	0.012609
met-d-Lactate	Lactate	MR Egger	10	-0.138439	0.232731	0.568384	10	53.0701	0.00186973
met-d-LDL_C	LDL cholesterol	MR Egger	64	-0.00852214	0.0257934	0.742212	64	157.937	0.0190315
met-d-LDL_CE	Cholesteryl esters in LDL	MR Egger	60	-0.0116421	0.0319532	0.716923	60	137.106	0.0178216
met-d-LDL_FC	Free cholesterol in LDL	MR Egger	65	0.00591107	0.0281067	0.834106	65	153.409	0.0183547
met-d-LDL_L	Total lipids in LDL	MR Egger	62	-0.0130608	0.0264611	0.6234	62	163.171	0.0193102
met-d-LDL_P	Concentration of LDL particles	MR Egger	68	-0.0127922	0.0288476	0.658897	68	132.455	0.0203969
met-d-LDL_PL	Phospholipids in LDL	MR Egger	60	-0.0106299	0.0250585	0.672988	60	177.196	0.0193988
met-d-LDL_size	Average diameter for LDL particles	MR Egger	36	0.0480405	0.0427438	0.268921	36	93.0412	0.00643196
met-d-LDL_TG	Triglycerides in LDL	MR Egger	99	-0.0271701	0.0289575	0.350432	99	118.627	0.0325964
met-d-Leu	Leucine	MR Egger	17	0.0565775	0.111124	0.618063	17	79.7248	0.00449977
met-d-M_HDL_C	Cholesterol in medium HDL	MR Egger	107	0.0509075	0.03665	0.167766	107	101.616	0.0284766
met-d-M_HDL_C_pct	Cholesterol to total lipids ratio in medium HDL	MR Egger	112	0.032227	0.031314	0.305664	112	105.024	0.0269864
met-d-M_HDL_CE	Cholesteryl esters in medium HDL	MR Egger	107	0.0496495	0.036562	0.177389	107	100.273	0.0278997
met-d-M_HDL_CE_pct	Cholesteryl esters to total lipids ratio in medium HDL	MR Egger	91	0.0113301	0.0338964	0.738971	91	116.515	0.0255644
met-d-M_HDL_FC	Free cholesterol in medium HDL	MR Egger	99	0.0417723	0.0339217	0.221139	99	113.295	0.030739
met-d-M_HDL_FC_pct	Free cholesterol to total lipids ratio in medium HDL	MR Egger	127	0.0608388	0.0279294	0.0312597	127	115.959	0.0388271
met-d-M_HDL_L	Total lipids in medium HDL	MR Egger	83	0.0311176	0.036569	0.397317	83	117.479	0.0259745
met-d-M_HDL_P	Concentration of medium HDL particles	MR Egger	91	0.034782	0.0370121	0.34989	91	115.049	0.0283606
met-d-M_HDL_PL	Phospholipids in medium HDL	MR Egger	80	0.0360985	0.0369586	0.331723	80	116.982	0.0249454
met-d-M_HDL_PL_pct	Phospholipids to total lipids ratio in medium HDL	MR Egger	99	-0.0605106	0.0408091	0.141377	99	88.0732	0.0216298
met-d-M_HDL_TG	Triglycerides in medium HDL	MR Egger	84	-0.0216055	0.0281197	0.444493	84	142.173	0.0288999
met-d-M_HDL_TG_pct	Triglycerides to total lipids ratio in medium HDL	MR Egger	105	-0.0236383	0.0286128	0.410631	105	128.185	0.0323147
met-d-M_LDL_C	Cholesterol in medium LDL	MR Egger	56	-0.0172759	0.0359508	0.632783	56	137.346	0.0168178
met-d-M_LDL_C_pct	Cholesterol to total lipids ratio in medium LDL	MR Egger	39	0.0948851	0.0731366	0.202536	39	94.5322	0.0109688
met-d-M_LDL_CE	Cholesteryl esters in medium LDL	MR Egger	61	-0.0245638	0.0338552	0.470981	61	125.783	0.0171466
met-d-M_LDL_CE_pct	Cholesteryl esters to total lipids ratio in medium LDL	MR Egger	50	-0.0271553	0.030252	0.37386	50	124.219	0.0146324
met-d-M_LDL_FC	Free cholesterol in medium LDL	MR Egger	60	-0.00500469	0.0247894	0.840711	60	180.147	0.0191189
met-d-M_LDL_FC_pct	Free cholesterol to total lipids ratio in medium LDL	MR Egger	105	0.020048	0.0257497	0.438018	105	132.374	0.0282947
met-d-M_LDL_L	Total lipids in medium LDL	MR Egger	56	-0.0183137	0.0343374	0.595983	56	141.497	0.0176678
met-d-M_LDL_P	Concentration of medium LDL particles	MR Egger	61	-0.0170637	0.0278759	0.542803	61	140.798	0.0184982
met-d-M_LDL_PL	Phospholipids in medium LDL	MR Egger	58	-0.0196819	0.0270784	0.470346	58	177.187	0.0195817
met-d-M_LDL_PL_pct	Phospholipids to total lipids ratio in medium LDL	MR Egger	45	-0.00301047	0.0343336	0.930536	45	161.585	0.016553
met-d-M_LDL_TG	Triglycerides in medium LDL	MR Egger	93	-0.0304311	0.0313754	0.334666	93	117.508	0.029513
met-d-M_LDL_TG_pct	Triglycerides to total lipids ratio in medium LDL	MR Egger	81	-0.0132178	0.0246392	0.593151	81	159.814	0.0280667
met-d-M_VLDL_C	Cholesterol in medium VLDL	MR Egger	65	-0.00827457	0.0316567	0.794649	65	127.556	0.0186865
met-d-M_VLDL_C_pct	Cholesterol to total lipids ratio in medium VLDL	MR Egger	104	0.0446324	0.0302421	0.143069	104	107.25	0.0229448
met-d-M_VLDL_CE	Cholesteryl esters in medium VLDL	MR Egger	62	0.00992535	0.0314746	0.753594	62	130.026	0.0178465
met-d-M_VLDL_CE_pct	Cholesteryl esters to total lipids ratio in medium VLDL	MR Egger	109	0.0284659	0.0260291	0.276577	109	122.619	0.0263298
met-d-M_VLDL_FC	Free cholesterol in medium VLDL	MR Egger	70	-0.0335222	0.0294829	0.259527	70	123.826	0.0202273
met-d-M_VLDL_FC_pct	Free cholesterol to total lipids ratio in medium VLDL	MR Egger	87	0.0394511	0.0318681	0.219144	87	120.407	0.0220015
met-d-M_VLDL_L	Total lipids in medium VLDL	MR Egger	81	-0.0443489	0.028207	0.119885	81	103.565	0.0211812
met-d-M_VLDL_P	Concentration of medium VLDL particles	MR Egger	78	-0.0367269	0.0286144	0.203213	78	99.4729	0.0208936
met-d-M_VLDL_PL	Phospholipids in medium VLDL	MR Egger	81	-0.0452018	0.0288443	0.121089	81	96.8929	0.0214234
met-d-M_VLDL_PL_pct	Phospholipids to total lipids ratio in medium VLDL	MR Egger	75	0.027787	0.0287235	0.33654	75	136.714	0.0228324
met-d-M_VLDL_TG	Triglycerides in medium VLDL	MR Egger	87	-0.0170447	0.0334203	0.611367	87	116.634	0.0231481
met-d-M_VLDL_TG_pct	Triglycerides to total lipids ratio in medium VLDL	MR Egger	98	-0.0424248	0.0307946	0.171508	98	111.209	0.0224236
met-d-MUFA	Monounsaturated fatty acids	MR Egger	84	-0.0525426	0.0344651	0.131228	84	103.57	0.0213666
met-d-MUFA_pct	Ratio of monounsaturated fatty acids to total fatty acids	MR Egger	83	-0.0798196	0.0327955	0.0171389	83	123.427	0.0251298
met-d-non_HDL_C	Total cholesterol minus HDL-C	MR Egger	63	-0.000869835	0.0327401	0.978891	63	133.859	0.0181816
met-d-Omega_3	Omega-3 fatty acids	MR Egger	75	0.0711033	0.0255965	0.00695093	75	183.527	0.0424634
met-d-Omega_3_pct	Ratio of omega-3 fatty acids to total fatty acids	MR Egger	57	0.104937	0.0308131	0.0012397	57	164.935	0.018842
met-d-Omega_6	Omega-6 fatty acids	MR Egger	66	-0.00904334	0.0410099	0.826171	66	107.005	0.0194508
met-d-Omega_6_by_Omega_3	Ratio of omega-6 fatty acids to omega-3 fatty acids	MR Egger	56	-0.0862413	0.0254149	0.00129963	56	227.106	0.0406132
met-d-Omega_6_pct	Ratio of omega-6 fatty acids to total fatty acids	MR Egger	59	0.0646244	0.0461401	0.166751	59	94.6326	0.0133541
met-d-Phe	Phenylalanine	MR Egger	14	-0.0676026	0.0505465	0.205878	14	104.132	0.00453915
met-d-Phosphatidylc	Phosphatidylcholines	MR Egger	78	0.0174974	0.0336993	0.605116	78	120.906	0.0273913
met-d-Phosphoglyc	Phosphoglycerides	MR Egger	70	0.0101604	0.0419783	0.809477	70	122.489	0.0251818
met-d-PUFA	Polyunsaturated fatty acids	MR Egger	74	0.0433893	0.041117	0.294833	74	119.556	0.0249715
met-d-PUFA_by_MUFA	Ratio of polyunsaturated fatty acids to monounsaturated fatty acids	MR Egger	75	0.116028	0.0374814	0.00278518	75	106.314	0.0210591
met-d-PUFA_pct	Ratio of polyunsaturated fatty acids to total fatty acids	MR Egger	55	0.163806	0.0533337	0.00335929	55	90.9082	0.0134168
met-d-Pyruvate	Pyruvate	MR Egger	20	0.000999435	0.0604694	0.986995	20	95.7179	0.00551357
met-d-Remnant_C	Remnant cholesterol (non-HDL, non-LDL -cholesterol)	MR Egger	67	-0.0109728	0.0312057	0.726254	67	125.546	0.0189782
met-d-S_HDL_C	Cholesterol in small HDL	MR Egger	61	0.0242911	0.042642	0.571076	61	91.6935	0.0154192
met-d-S_HDL_C_pct	Cholesterol to total lipids ratio in small HDL	MR Egger	74	-0.00376371	0.0248091	0.879843	74	165.057	0.0269916
met-d-S_HDL_CE	Cholesteryl esters in small HDL	MR Egger	54	0.0103156	0.0367045	0.779792	54	114.53	0.0173535
met-d-S_HDL_CE_pct	Cholesteryl esters to total lipids ratio in small HDL	MR Egger	78	0.00754954	0.021087	0.721322	78	159.513	0.0301451
met-d-S_HDL_FC	Free cholesterol in small HDL	MR Egger	60	0.0143556	0.0472895	0.762542	60	97.4744	0.0168506
met-d-S_HDL_FC_pct	Free cholesterol to total lipids ratio in small HDL	MR Egger	98	0.0121974	0.0202168	0.547712	98	157.402	0.0395343
met-d-S_HDL_L	Total lipids in small HDL	MR Egger	60	-0.00478786	0.0495929	0.923422	60	99.5845	0.0168819
met-d-S_HDL_P	Concentration of small HDL particles	MR Egger	54	-0.00603929	0.0455034	0.894926	54	101.841	0.0153646
met-d-S_HDL_PL	Phospholipids in small HDL	MR Egger	69	0.0159667	0.0466669	0.733316	69	92.7844	0.0178091
met-d-S_HDL_PL_pct	Phospholipids to total lipids ratio in small HDL	MR Egger	76	0.0127494	0.0286295	0.657387	76	135.327	0.0252176
met-d-S_HDL_TG	Triglycerides in small HDL	MR Egger	98	-0.0147616	0.0299137	0.622807	98	120.219	0.0289317
met-d-S_HDL_TG_pct	Triglycerides to total lipids ratio in small HDL	MR Egger	111	-0.0243378	0.0294006	0.409592	111	120.22	0.0320257
met-d-S_LDL_C	Cholesterol in small LDL	MR Egger	64	-0.0234815	0.0254216	0.359233	64	161.095	0.0196858
met-d-S_LDL_C_pct	Cholesterol to total lipids ratio in small LDL	MR Egger	38	-0.00437246	0.061261	0.943495	38	89.321	0.00935804
met-d-S_LDL_CE	Cholesteryl esters in small LDL	MR Egger	61	-0.017606	0.0238731	0.463751	61	136.297	0.0183541
met-d-S_LDL_CE_pct	Cholesteryl esters to total lipids ratio in small LDL	MR Egger	66	-0.0156643	0.0314737	0.620405	66	143.921	0.0201647
met-d-S_LDL_FC	Free cholesterol in small LDL	MR Egger	64	-0.00214144	0.0218846	0.922366	64	176.579	0.0199852
met-d-S_LDL_FC_pct	Free cholesterol to total lipids ratio in small LDL	MR Egger	97	0.0292225	0.0239703	0.22582	97	147.962	0.026708
met-d-S_LDL_L	Total lipids in small LDL	MR Egger	63	-0.0192824	0.0243422	0.431349	63	173.785	0.0210037
met-d-S_LDL_P	Concentration of small LDL particles	MR Egger	68	-0.0263349	0.0292963	0.371966	68	129.695	0.0199153
met-d-S_LDL_PL	Phospholipids in small LDL	MR Egger	69	-0.0069141	0.0217827	0.751918	69	174.361	0.0219583
met-d-S_LDL_PL_pct	Phospholipids to total lipids ratio in small LDL	MR Egger	68	0.015315	0.032849	0.64259	68	133.768	0.0194709
met-d-S_LDL_TG	Triglycerides in small LDL	MR Egger	87	-0.0428566	0.0314936	0.177174	87	124.472	0.0255377
met-d-S_LDL_TG_pct	Triglycerides to total lipids ratio in small LDL	MR Egger	94	-0.0322586	0.0250234	0.200583	94	154.008	0.0284746
met-d-S_VLDL_C	Cholesterol in small VLDL	MR Egger	74	-0.0312985	0.0285427	0.276493	74	112.945	0.0227529
met-d-S_VLDL_C_pct	Cholesterol to total lipids ratio in small VLDL	MR Egger	83	0.0229713	0.0292648	0.434774	83	127.918	0.0221149
met-d-S_VLDL_CE	Cholesteryl esters in small VLDL	MR Egger	82	-0.0404059	0.0272202	0.141631	82	112.186	0.0253035
met-d-S_VLDL_CE_pct	Cholesteryl esters to total lipids ratio in small VLDL	MR Egger	87	-0.000722858	0.0225951	0.974554	87	133.599	0.0246671
met-d-S_VLDL_FC	Free cholesterol in small VLDL	MR Egger	68	-0.0346692	0.028332	0.225425	68	133.831	0.0218945
met-d-S_VLDL_FC_pct	Free cholesterol to total lipids ratio in small VLDL	MR Egger	92	0.0205747	0.025613	0.423923	92	137.831	0.0236101
met-d-S_VLDL_L	Total lipids in small VLDL	MR Egger	97	-0.0197549	0.0280383	0.482803	97	107.724	0.0275442
met-d-S_VLDL_P	Concentration of small VLDL particles	MR Egger	97	-0.022181	0.0277356	0.425862	97	111.519	0.0281895
met-d-S_VLDL_PL	Phospholipids in small VLDL	MR Egger	82	-0.0442744	0.0284003	0.122958	82	103.578	0.0226734
met-d-S_VLDL_PL_pct	Phospholipids to total lipids ratio in small VLDL	MR Egger	98	0.0211607	0.0261578	0.420536	98	136.771	0.0251782
met-d-S_VLDL_TG	Triglycerides in small VLDL	MR Egger	101	-0.0106621	0.0308434	0.730314	101	114.416	0.0260218
met-d-S_VLDL_TG_pct	Triglycerides to total lipids ratio in small VLDL	MR Egger	89	-0.0337901	0.028238	0.234706	89	121.594	0.0218961
met-d-SFA	Saturated fatty acids	MR Egger	69	-0.0254704	0.0444214	0.568306	69	95.8532	0.0171527
met-d-SFA_pct	Ratio of saturated fatty acids to total fatty acids	MR Egger	25	0.081726	0.151338	0.594373	25	69.6773	0.00482626
met-d-Sphingomyelins	Sphingomyelins	MR Egger	70	0.0493346	0.0335588	0.146148	70	148.506	0.0242722
met-d-TG_by_PG	Ratio of triglycerides to phosphoglycerides	MR Egger	114	-0.0174257	0.0307242	0.571737	114	109.436	0.0270356
met-d-Total_BCAA	Total concentration of branched-chain amino acids (leucine + isoleucine + valine)	MR Egger	17	0.0639038	0.0868216	0.473063	17	102.705	0.00542913
met-d-Total_C	Total cholesterol	MR Egger	73	0.0309854	0.0326484	0.345808	73	114.457	0.018562
met-d-Total_CE	Total esterified cholesterol	MR Egger	74	0.0296761	0.0379835	0.437193	74	110.615	0.0181011
met-d-Total_FA	Total fatty acids	MR Egger	78	-0.0462509	0.0380581	0.228025	78	104.554	0.0209412
met-d-Total_FC	Total free cholesterol	MR Egger	67	0.0145829	0.0328419	0.658493	67	122.24	0.0182316
met-d-Total_L	Total lipids in lipoprotein particles	MR Egger	70	-0.0437665	0.0400291	0.278091	70	98.7684	0.0184483
met-d-Total_P	Total concentration of lipoprotein particles	MR Egger	69	0.0433943	0.0470623	0.359805	69	106.857	0.0194969
met-d-Total_PL	Total phospholipids in lipoprotein particles	MR Egger	69	0.0210859	0.0463329	0.650511	69	111.719	0.0224835
met-d-Total_TG	Total triglycerides	MR Egger	90	-0.0267744	0.0311206	0.391937	90	115.494	0.0230337
met-d-Tyr	Tyrosine	MR Egger	37	-0.031816	0.0531701	0.553438	37	113.243	0.00841973
met-d-Unsaturation	Degree of unsaturation	MR Egger	71	0.0928535	0.0235374	0.000189351	71	164.943	0.0355025
met-d-Val	Valine	MR Egger	24	0.0441493	0.0628217	0.489568	24	94.7167	0.00631416
met-d-VLDL_C	VLDL cholesterol	MR Egger	75	-0.0573508	0.0287564	0.0498473	75	111.751	0.0230862
met-d-VLDL_CE	Cholesteryl esters in VLDL	MR Egger	70	-0.0404113	0.031604	0.205358	70	113.971	0.0218733
met-d-VLDL_FC	Free cholesterol in VLDL	MR Egger	86	-0.0409803	0.0297282	0.17171	86	105.494	0.0234108
met-d-VLDL_L	Total lipids in VLDL	MR Egger	90	-0.0290698	0.0285567	0.311484	90	105.467	0.0217373
met-d-VLDL_P	Concentration of VLDL particles	MR Egger	93	-0.0469564	0.0279369	0.0962311	93	104.028	0.0264998
met-d-VLDL_PL	Phospholipids in VLDL	MR Egger	91	-0.0402665	0.0290217	0.168765	91	108.259	0.0245151
met-d-VLDL_size	Average diameter for VLDL particles	MR Egger	102	-0.0139313	0.0281767	0.622089	102	129.197	0.0289406
met-d-VLDL_TG	Triglycerides in VLDL	MR Egger	96	-0.0202061	0.0306641	0.51154	96	112.836	0.0230183
met-d-XL_HDL_C	Cholesterol in very large HDL	MR Egger	130	0.0405589	0.0260051	0.121312	130	113.554	0.0406191
met-d-XL_HDL_C_pct	Cholesterol to total lipids ratio in very large HDL	MR Egger	72	0.0245541	0.0249873	0.329158	72	165.149	0.0298514
met-d-XL_HDL_CE	Cholesteryl esters in very large HDL	MR Egger	133	0.0443288	0.0258249	0.0884323	133	113.322	0.0414345
met-d-XL_HDL_CE_pct	Cholesteryl esters to total lipids ratio in very large HDL	MR Egger	52	0.0119896	0.0323557	0.712535	52	143.394	0.0164107
met-d-XL_HDL_FC	Free cholesterol in very large HDL	MR Egger	105	0.0333473	0.0270393	0.220275	105	131.157	0.0348208
met-d-XL_HDL_FC_pct	Free cholesterol to total lipids ratio in very large HDL	MR Egger	121	-0.0158776	0.0264046	0.548771	121	129.498	0.0421673
met-d-XL_HDL_L	Total lipids in very large HDL	MR Egger	123	0.039273	0.0267289	0.144344	123	123.288	0.0425663
met-d-XL_HDL_P	Concentration of very large HDL particles	MR Egger	119	0.0403396	0.027817	0.149685	119	126.035	0.0427508
met-d-XL_HDL_PL	Phospholipids in very large HDL	MR Egger	118	0.0298038	0.0273142	0.27747	118	128.722	0.0429881
met-d-XL_HDL_PL_pct	Phospholipids to total lipids ratio in very large HDL	MR Egger	97	0.0111154	0.03012	0.712922	97	118.977	0.0328324
met-d-XL_HDL_TG	Triglycerides in very large HDL	MR Egger	86	0.0121115	0.0253965	0.634674	86	130.29	0.0294413
met-d-XL_HDL_TG_pct	Triglycerides to total lipids ratio in very large HDL	MR Egger	99	-0.0327469	0.0350174	0.352028	99	113.949	0.0272876
met-d-XL_VLDL_C	Cholesterol in very large VLDL	MR Egger	91	-0.0329275	0.0318153	0.303493	91	109.133	0.0222148
met-d-XL_VLDL_C_pct	Cholesterol to total lipids ratio in very large VLDL	MR Egger	88	0.0427492	0.0383795	0.268445	88	98.6207	0.0182698
met-d-XL_VLDL_CE	Cholesteryl esters in very large VLDL	MR Egger	91	-0.0293733	0.0328489	0.373629	91	102.249	0.021903
met-d-XL_VLDL_CE_pct	Cholesteryl esters to total lipids ratio in very large VLDL	MR Egger	92	0.0383396	0.0310826	0.22061	92	113.741	0.0200284
met-d-XL_VLDL_FC	Free cholesterol in very large VLDL	MR Egger	84	-0.0293873	0.0317205	0.356934	84	119.735	0.0221273
met-d-XL_VLDL_FC_pct	Free cholesterol to total lipids ratio in very large VLDL	MR Egger	67	0.060897	0.0483195	0.212068	67	100.886	0.0168887
met-d-XL_VLDL_L	Total lipids in very large VLDL	MR Egger	89	-0.0286488	0.0308497	0.355635	89	115.646	0.0222427
met-d-XL_VLDL_P	Concentration of very large VLDL particles	MR Egger	90	-0.0217135	0.0318409	0.497069	90	116.37	0.0228264
met-d-XL_VLDL_PL	Phospholipids in very large VLDL	MR Egger	85	-0.033084	0.0314009	0.295124	85	119.223	0.0223383
met-d-XL_VLDL_PL_pct	Phospholipids to total lipids ratio in very large VLDL	MR Egger	58	-0.0134712	0.0383881	0.726965	58	88.2619	0.0119112
met-d-XL_VLDL_TG	Triglycerides in very large VLDL	MR Egger	99	-0.0314676	0.0290106	0.280747	99	107.425	0.0224472
met-d-XL_VLDL_TG_pct	Triglycerides to total lipids ratio in very large VLDL	MR Egger	74	-0.0280663	0.0385052	0.468429	74	103.434	0.017846
met-d-XS_VLDL_C	Cholesterol in very small VLDL	MR Egger	73	-0.0229818	0.0254594	0.369744	73	160.162	0.0292775
met-d-XS_VLDL_C_pct	Cholesterol to total lipids ratio in very small VLDL	MR Egger	100	0.0338557	0.0299715	0.261404	100	131.074	0.0261103
met-d-XS_VLDL_CE	Cholesteryl esters in very small VLDL	MR Egger	74	-0.00239669	0.0267523	0.928863	74	163.588	0.0283147
met-d-XS_VLDL_CE_pct	Cholesteryl esters to total lipids ratio in very small VLDL	MR Egger	104	0.0332857	0.029987	0.269607	104	125.371	0.0260879
met-d-XS_VLDL_FC	Free cholesterol in very small VLDL	MR Egger	85	-0.00355896	0.0283159	0.900283	85	127.276	0.0308346
met-d-XS_VLDL_FC_pct	Free cholesterol to total lipids ratio in very small VLDL	MR Egger	60	0.0579866	0.0322015	0.0769435	60	142.92	0.0200203
met-d-XS_VLDL_L	Total lipids in very small VLDL	MR Egger	89	-0.0236948	0.0248631	0.343226	89	129.789	0.03302
met-d-XS_VLDL_P	Concentration of very small VLDL particles	MR Egger	81	-0.0238365	0.0271016	0.381784	81	133.281	0.0307626
met-d-XS_VLDL_PL	Phospholipids in very small VLDL	MR Egger	95	-0.0201546	0.0237036	0.397355	95	129.338	0.034995
met-d-XS_VLDL_PL_pct	Phospholipids to total lipids ratio in very small VLDL	MR Egger	72	-0.0146586	0.0391628	0.709314	72	104.445	0.0165482
met-d-XS_VLDL_TG	Triglycerides in very small VLDL	MR Egger	105	-0.0188555	0.0241385	0.436515	105	125.094	0.0338702
met-d-XS_VLDL_TG_pct	Triglycerides to total lipids ratio in very small VLDL	MR Egger	103	-0.0407823	0.0275745	0.142256	103	127.557	0.0261274
met-d-XXL_VLDL_C	Cholesterol in chylomicrons and extremely large VLDL	MR Egger	88	-0.039855	0.0310982	0.203432	88	121.888	0.0227579
met-d-XXL_VLDL_C_pct	Cholesterol to total lipids ratio in chylomicrons and extremely large VLDL	MR Egger	30	-0.00402486	0.0259556	0.877881	30	158.999	0.0089293
met-d-XXL_VLDL_CE	Cholesteryl esters in chylomicrons and extremely large VLDL	MR Egger	90	-0.0371266	0.0315113	0.241894	90	123.251	0.0234564
met-d-XXL_VLDL_CE_pct	Cholesteryl esters to total lipids ratio in chylomicrons and extremely large VLDL	MR Egger	31	0.0277462	0.0370233	0.459637	31	144.485	0.00940196
met-d-XXL_VLDL_FC	Free cholesterol in chylomicrons and extremely large VLDL	MR Egger	89	-0.0459434	0.0305326	0.136014	89	116.08	0.0209912
met-d-XXL_VLDL_FC_pct	Free cholesterol to total lipids ratio in chylomicrons and extremely large VLDL	MR Egger	34	-0.0276905	0.0351675	0.436848	34	149.263	0.00993253
met-d-XXL_VLDL_L	Total lipids in chylomicrons and extremely large VLDL	MR Egger	83	-0.0498414	0.0302206	0.102969	83	118.577	0.0190025
met-d-XXL_VLDL_P	Concentration of chylomicrons and extremely large VLDL particles	MR Egger	81	-0.0535407	0.0313244	0.0913333	81	120.484	0.0193202
met-d-XXL_VLDL_PL	Phospholipids in chylomicrons and extremely large VLDL	MR Egger	90	-0.0471375	0.0295783	0.1146	90	115.422	0.0208813
met-d-XXL_VLDL_PL_pct	Phospholipids to total lipids ratio in chylomicrons and extremely large VLDL	MR Egger	58	0.00690605	0.0285287	0.809607	58	145.542	0.021389
met-d-XXL_VLDL_TG	Triglycerides in chylomicrons and extremely large VLDL	MR Egger	78	-0.0546395	0.0306219	0.0783613	78	120.41	0.0174548
met-d-XXL_VLDL_TG_pct	Triglycerides to total lipids ratio in chylomicrons and extremely large VLDL	MR Egger	28	-0.0364732	0.0307397	0.246147	28	183.895	0.0105046

## Sheet: Supplementary Table 3
id.exposure	Metabolites	method	nsnp	b	se	pval	nsnps	meanF	R2
met-d-Acetate	Acetate	Weighted median	9	-0.094186	0.059137	0.111233	9	61.7338	0.00136922
met-d-Acetoacetate	Acetoacetate	Weighted median	7	0.0512409	0.0677174	0.449237	7	67.8011	0.00106539
met-d-Acetone	Acetone	Weighted median	11	0.0827681	0.0593523	0.16316	11	63.0611	0.00161116
met-d-Ala	Alanine	Weighted median	33	0.0520078	0.0354501	0.142358	33	73.3861	0.00725233
met-d-Albumin	Albumin	Weighted median	33	0.091367	0.0323125	0.00468972	33	85.0786	0.0047278
met-d-ApoA1	Apolipoprotein A1	Weighted median	93	0.0290608	0.0185551	0.117304	93	113.783	0.0289085
met-d-ApoB	Apolipoprotein B	Weighted median	68	-0.00610566	0.0196107	0.75554	68	132.678	0.0203623
met-d-ApoB_by_ApoA1	Ratio of apolipoprotein B to apolipoprotein A1	Weighted median	89	-0.0212885	0.0178242	0.232338	89	127.471	0.0267476
met-d-bOHbutyrate	3-Hydroxybutyrate	Weighted median	17	-0.0511263	0.0515822	0.321607	17	64.0843	0.00263519
met-d-Cholines	Total cholines	Weighted median	70	-0.000539462	0.0213672	0.979858	70	119.08	0.0244856
met-d-Citrate	Citrate	Weighted median	38	0.00917445	0.0228117	0.687551	38	130.506	0.013878
met-d-Clinical_LDL_C	Clinical LDL cholesterol	Weighted median	54	-0.0404037	0.0185199	0.0291365	54	186.712	0.017895
met-d-Creatinine	Creatinine	Weighted median	69	-0.0656437	0.0321658	0.0412711	69	55.7233	0.0125912
met-d-DHA	Docosahexaenoic acid	Weighted median	61	0.121733	0.0176297	5.02039e-12	61	167.301	0.0313712
met-d-DHA_pct	Ratio of docosahexaenoic acid to total fatty acids	Weighted median	46	0.13361	0.0171577	6.85159e-15	46	160.236	0.0228535
met-d-Gln	Glutamine	Weighted median	47	-0.0466169	0.022046	0.0344699	47	123.746	0.0149613
met-d-Glucose	Glucose	Weighted median	23	-0.0690585	0.0383767	0.0719412	23	70.9633	0.00501519
met-d-Gly	Glycine	Weighted median	65	-0.0251689	0.00841912	0.0027944	65	346.422	0.0759966
met-d-GlycA	Glycoprotein acetyls	Weighted median	71	-0.036417	0.0260765	0.16255	71	92.0619	0.0148143
met-d-HDL_C	HDL cholesterol	Weighted median	119	0.0305662	0.0174744	0.0802569	119	113.919	0.0340963
met-d-HDL_CE	Cholesteryl esters in HDL	Weighted median	126	0.0230183	0.0177664	0.195111	126	108.075	0.0334363
met-d-HDL_FC	Free cholesterol in HDL	Weighted median	110	0.0229046	0.0185928	0.217983	110	128.178	0.0364195
met-d-HDL_L	Total lipids in HDL	Weighted median	106	0.0221482	0.0182078	0.223826	106	118.353	0.0344659
met-d-HDL_P	Concentration of HDL particles	Weighted median	79	0.0348585	0.022374	0.119235	79	103.49	0.0217188
met-d-HDL_PL	Phospholipids in HDL	Weighted median	93	0.0119674	0.0193526	0.536318	93	123.109	0.0318466
met-d-HDL_size	Average diameter for HDL particles	Weighted median	148	-0.00150606	0.0170805	0.929738	148	116.943	0.0479228
met-d-HDL_TG	Triglycerides in HDL	Weighted median	90	-0.0186638	0.0164923	0.257773	90	129.732	0.030394
met-d-His	Histidine	Weighted median	20	0.0210332	0.0449181	0.6396	20	73.222	0.00334725
met-d-IDL_C	Cholesterol in IDL	Weighted median	75	-0.00216096	0.0180938	0.904934	75	151.953	0.0210334
met-d-IDL_C_pct	Cholesterol to total lipids ratio in IDL	Weighted median	97	0.0221793	0.015395	0.149675	97	146.859	0.0292684
met-d-IDL_CE	Cholesteryl esters in IDL	Weighted median	72	-0.00344305	0.0186202	0.8533	72	157.38	0.0203382
met-d-IDL_CE_pct	Cholesteryl esters to total lipids ratio in IDL	Weighted median	72	0.0202384	0.0157069	0.197571	72	166.992	0.0233631
met-d-IDL_FC	Free cholesterol in IDL	Weighted median	74	-0.00456147	0.0182977	0.803135	74	148.662	0.0215361
met-d-IDL_FC_pct	Free cholesterol to total lipids ratio in IDL	Weighted median	56	0.0270812	0.0253362	0.285127	56	96.0012	0.0128892
met-d-IDL_L	Total lipids in IDL	Weighted median	69	-0.00832814	0.0180206	0.643976	69	162.513	0.0223275
met-d-IDL_P	Concentration of IDL particles	Weighted median	58	-0.0328724	0.0178752	0.0659151	58	182.64	0.0193154
met-d-IDL_PL	Phospholipids in IDL	Weighted median	71	0.00554627	0.0197027	0.778329	71	146.869	0.0245428
met-d-IDL_PL_pct	Phospholipids to total lipids ratio in IDL	Weighted median	62	-0.00501731	0.0148475	0.735422	62	160.907	0.0210798
met-d-IDL_TG	Triglycerides in IDL	Weighted median	89	-0.0206729	0.0147751	0.161763	89	140.93	0.0342391
met-d-IDL_TG_pct	Triglycerides to total lipids ratio in IDL	Weighted median	93	-0.0240032	0.0159133	0.131459	93	148.614	0.0302163
met-d-Ile	Isoleucine	Weighted median	9	0.0288138	0.0572382	0.614682	9	96.5126	0.0029386
met-d-L_HDL_C	Cholesterol in large HDL	Weighted median	144	0.0232956	0.0167519	0.16434	144	118.496	0.0445393
met-d-L_HDL_C_pct	Cholesterol to total lipids ratio in large HDL	Weighted median	108	0.0251912	0.0218546	0.249044	108	97.509	0.0267292
met-d-L_HDL_CE	Cholesteryl esters in large HDL	Weighted median	149	0.0249271	0.016606	0.133334	149	115.044	0.0445971
met-d-L_HDL_CE_pct	Cholesteryl esters to total lipids ratio in large HDL	Weighted median	95	0.0317742	0.0207154	0.125068	95	96.2513	0.0236733
met-d-L_HDL_FC	Free cholesterol in large HDL	Weighted median	142	-0.00116622	0.0168772	0.94491	142	123.198	0.0465861
met-d-L_HDL_FC_pct	Free cholesterol to total lipids ratio in large HDL	Weighted median	97	-0.0180613	0.0162569	0.266571	97	161.594	0.035989
met-d-L_HDL_L	Total lipids in large HDL	Weighted median	144	-0.00102698	0.0176381	0.953569	144	121.043	0.0458883
met-d-L_HDL_P	Concentration of large HDL particles	Weighted median	146	-0.0011511	0.0174256	0.947332	146	121.131	0.0466676
met-d-L_HDL_PL	Phospholipids in large HDL	Weighted median	127	0.000308764	0.0176506	0.986043	127	128.133	0.0430177
met-d-L_HDL_PL_pct	Phospholipids to total lipids ratio in large HDL	Weighted median	84	0.00487168	0.0214661	0.820465	84	94.6576	0.022078
met-d-L_HDL_TG	Triglycerides in large HDL	Weighted median	71	0.0166732	0.0165668	0.314214	71	158.622	0.0315434
met-d-L_HDL_TG_pct	Triglycerides to total lipids ratio in large HDL	Weighted median	107	-0.0202452	0.0172176	0.239658	107	122.125	0.0310987
met-d-L_LDL_C	Cholesterol in large LDL	Weighted median	63	-0.0414111	0.0187506	0.0272078	63	162.703	0.0190573
met-d-L_LDL_C_pct	Cholesterol to total lipids ratio in large LDL	Weighted median	68	0.0366782	0.0213323	0.0855467	68	119.488	0.0183781
met-d-L_LDL_CE	Cholesteryl esters in large LDL	Weighted median	61	-0.0363522	0.0188369	0.0536274	61	165.086	0.0190478
met-d-L_LDL_CE_pct	Cholesteryl esters to total lipids ratio in large LDL	Weighted median	48	-0.0202314	0.0235366	0.390025	48	98.4095	0.0119753
met-d-L_LDL_FC	Free cholesterol in large LDL	Weighted median	70	-0.0393443	0.018026	0.0290616	70	156.653	0.0193552
met-d-L_LDL_FC_pct	Free cholesterol to total lipids ratio in large LDL	Weighted median	110	0.00838397	0.0161657	0.60402	110	123.317	0.0292449
met-d-L_LDL_L	Total lipids in large LDL	Weighted median	62	-0.0357942	0.0185736	0.0539604	62	165.823	0.0194575
met-d-L_LDL_P	Concentration of large LDL particles	Weighted median	66	-0.00716152	0.0197416	0.716782	66	144.319	0.0208128
met-d-L_LDL_PL	Phospholipids in large LDL	Weighted median	58	-0.0411226	0.019525	0.0351913	58	169.522	0.0180316
met-d-L_LDL_PL_pct	Phospholipids to total lipids ratio in large LDL	Weighted median	61	0.017987	0.0175724	0.306027	61	147.026	0.0246235
met-d-L_LDL_TG	Triglycerides in large LDL	Weighted median	96	-0.017143	0.0162573	0.291662	96	128.748	0.0349124
met-d-L_LDL_TG_pct	Triglycerides to total lipids ratio in large LDL	Weighted median	85	-0.0170491	0.0161946	0.29245	85	145.797	0.0276771
met-d-L_VLDL_C	Cholesterol in large VLDL	Weighted median	88	-0.0200954	0.0191617	0.294305	88	114.787	0.0240345
met-d-L_VLDL_C_pct	Cholesterol to total lipids ratio in large VLDL	Weighted median	74	0.00125848	0.0182247	0.944947	74	125.763	0.0223063
met-d-L_VLDL_CE	Cholesteryl esters in large VLDL	Weighted median	90	-0.019959	0.0182964	0.275331	90	103.452	0.0221176
met-d-L_VLDL_CE_pct	Cholesteryl esters to total lipids ratio in large VLDL	Weighted median	83	0.00518802	0.0183855	0.777806	83	117.296	0.0231459
met-d-L_VLDL_FC	Free cholesterol in large VLDL	Weighted median	92	-0.0194763	0.0189258	0.303439	92	111.642	0.0233052
met-d-L_VLDL_FC_pct	Free cholesterol to total lipids ratio in large VLDL	Weighted median	71	-0.0280229	0.0194279	0.149188	71	113.977	0.0207797
met-d-L_VLDL_L	Total lipids in large VLDL	Weighted median	90	-0.0191764	0.0192671	0.319595	90	108.782	0.0210343
met-d-L_VLDL_P	Concentration of large VLDL particles	Weighted median	86	-0.0189938	0.0188124	0.312666	86	117.566	0.0224759
met-d-L_VLDL_PL	Phospholipids in large VLDL	Weighted median	91	-0.0194413	0.0180625	0.281777	91	115.381	0.0236897
met-d-L_VLDL_PL_pct	Phospholipids to total lipids ratio in large VLDL	Weighted median	100	-0.0227265	0.0165433	0.169518	100	122.94	0.0312711
met-d-L_VLDL_TG	Triglycerides in large VLDL	Weighted median	93	-0.019761	0.018467	0.284587	93	106.722	0.0212132
met-d-L_VLDL_TG_pct	Triglycerides to total lipids ratio in large VLDL	Weighted median	79	0.0187017	0.0177702	0.292606	79	124.311	0.0251233
met-d-LA	Linoleic acid	Weighted median	63	-0.0251809	0.0228817	0.271123	63	106.213	0.0185019
met-d-LA_pct	Ratio of linoleic acid to total fatty acids	Weighted median	41	-0.190474	0.0262643	4.09995e-13	41	98.8738	0.012609
met-d-Lactate	Lactate	Weighted median	10	-0.00957371	0.0601635	0.873568	10	53.0701	0.00186973
met-d-LDL_C	LDL cholesterol	Weighted median	64	-0.0354998	0.0191587	0.0638921	64	157.937	0.0190315
met-d-LDL_CE	Cholesteryl esters in LDL	Weighted median	60	-0.00769597	0.0212554	0.717299	60	137.106	0.0178216
met-d-LDL_FC	Free cholesterol in LDL	Weighted median	65	-0.0228773	0.0179908	0.203511	65	153.409	0.0183547
met-d-LDL_L	Total lipids in LDL	Weighted median	62	-0.0397465	0.0198115	0.044831	62	163.171	0.0193102
met-d-LDL_P	Concentration of LDL particles	Weighted median	68	-0.00623736	0.0202068	0.757568	68	132.455	0.0203969
met-d-LDL_PL	Phospholipids in LDL	Weighted median	60	-0.0407511	0.0186819	0.0291602	60	177.196	0.0193988
met-d-LDL_size	Average diameter for LDL particles	Weighted median	36	0.0110311	0.0295636	0.70905	36	93.0412	0.00643196
met-d-LDL_TG	Triglycerides in LDL	Weighted median	99	-0.019884	0.0167626	0.235539	99	118.627	0.0325964
met-d-Leu	Leucine	Weighted median	17	0.0128664	0.0467025	0.782935	17	79.7248	0.00449977
met-d-M_HDL_C	Cholesterol in medium HDL	Weighted median	107	0.0244498	0.0191705	0.202174	107	101.616	0.0284766
met-d-M_HDL_C_pct	Cholesterol to total lipids ratio in medium HDL	Weighted median	112	0.0209498	0.0176347	0.234838	112	105.024	0.0269864
met-d-M_HDL_CE	Cholesteryl esters in medium HDL	Weighted median	107	0.0249268	0.0191552	0.193154	107	100.273	0.0278997
met-d-M_HDL_CE_pct	Cholesteryl esters to total lipids ratio in medium HDL	Weighted median	91	0.0210802	0.0172335	0.22125	91	116.515	0.0255644
met-d-M_HDL_FC	Free cholesterol in medium HDL	Weighted median	99	0.0266193	0.0193352	0.168596	99	113.295	0.030739
met-d-M_HDL_FC_pct	Free cholesterol to total lipids ratio in medium HDL	Weighted median	127	0.00964154	0.0183817	0.599919	127	115.959	0.0388271
met-d-M_HDL_L	Total lipids in medium HDL	Weighted median	83	0.0310354	0.0204522	0.12915	83	117.479	0.0259745
met-d-M_HDL_P	Concentration of medium HDL particles	Weighted median	91	0.0310582	0.0195246	0.111672	91	115.049	0.0283606
met-d-M_HDL_PL	Phospholipids in medium HDL	Weighted median	80	0.0231336	0.0187857	0.218157	80	116.982	0.0249454
met-d-M_HDL_PL_pct	Phospholipids to total lipids ratio in medium HDL	Weighted median	99	-0.0310519	0.0216939	0.152324	99	88.0732	0.0216298
met-d-M_HDL_TG	Triglycerides in medium HDL	Weighted median	84	-0.00936738	0.0147925	0.526568	84	142.173	0.0288999
met-d-M_HDL_TG_pct	Triglycerides to total lipids ratio in medium HDL	Weighted median	105	-0.0184491	0.0149891	0.218385	105	128.185	0.0323147
met-d-M_LDL_C	Cholesterol in medium LDL	Weighted median	56	-0.00808986	0.0226002	0.720377	56	137.346	0.0168178
met-d-M_LDL_C_pct	Cholesterol to total lipids ratio in medium LDL	Weighted median	39	0.0304654	0.0294931	0.30162	39	94.5322	0.0109688
met-d-M_LDL_CE	Cholesteryl esters in medium LDL	Weighted median	61	-0.00675356	0.0219142	0.757944	61	125.783	0.0171466
met-d-M_LDL_CE_pct	Cholesteryl esters to total lipids ratio in medium LDL	Weighted median	50	-0.0136718	0.0203889	0.502508	50	124.219	0.0146324
met-d-M_LDL_FC	Free cholesterol in medium LDL	Weighted median	60	-0.0375738	0.0178407	0.0351983	60	180.147	0.0191189
met-d-M_LDL_FC_pct	Free cholesterol to total lipids ratio in medium LDL	Weighted median	105	0.00732897	0.0157652	0.642017	105	132.374	0.0282947
met-d-M_LDL_L	Total lipids in medium LDL	Weighted median	56	-0.0377782	0.0224498	0.0924163	56	141.497	0.0176678
met-d-M_LDL_P	Concentration of medium LDL particles	Weighted median	61	-0.0016179	0.0181381	0.928924	61	140.798	0.0184982
met-d-M_LDL_PL	Phospholipids in medium LDL	Weighted median	58	-0.0396425	0.0190114	0.0370515	58	177.187	0.0195817
met-d-M_LDL_PL_pct	Phospholipids to total lipids ratio in medium LDL	Weighted median	45	0.00467214	0.0187739	0.803467	45	161.585	0.016553
met-d-M_LDL_TG	Triglycerides in medium LDL	Weighted median	93	-0.0209162	0.0177763	0.239342	93	117.508	0.029513
met-d-M_LDL_TG_pct	Triglycerides to total lipids ratio in medium LDL	Weighted median	81	-0.016831	0.0156229	0.281335	81	159.814	0.0280667
met-d-M_VLDL_C	Cholesterol in medium VLDL	Weighted median	65	-0.00261326	0.0216666	0.903998	65	127.556	0.0186865
met-d-M_VLDL_C_pct	Cholesterol to total lipids ratio in medium VLDL	Weighted median	104	0.0322271	0.0179311	0.0722926	104	107.25	0.0229448
met-d-M_VLDL_CE	Cholesteryl esters in medium VLDL	Weighted median	62	-0.00376583	0.0210545	0.858047	62	130.026	0.0178465
met-d-M_VLDL_CE_pct	Cholesteryl esters to total lipids ratio in medium VLDL	Weighted median	109	0.00306962	0.0167893	0.85493	109	122.619	0.0263298
met-d-M_VLDL_FC	Free cholesterol in medium VLDL	Weighted median	70	0.00272366	0.0189969	0.885995	70	123.826	0.0202273
met-d-M_VLDL_FC_pct	Free cholesterol to total lipids ratio in medium VLDL	Weighted median	87	0.0290453	0.0184182	0.114798	87	120.407	0.0220015
met-d-M_VLDL_L	Total lipids in medium VLDL	Weighted median	81	-0.0230041	0.0188438	0.22217	81	103.565	0.0211812
met-d-M_VLDL_P	Concentration of medium VLDL particles	Weighted median	78	-0.0264846	0.0206143	0.198873	78	99.4729	0.0208936
met-d-M_VLDL_PL	Phospholipids in medium VLDL	Weighted median	81	-0.0261051	0.0205958	0.204979	81	96.8929	0.0214234
met-d-M_VLDL_PL_pct	Phospholipids to total lipids ratio in medium VLDL	Weighted median	75	0.0132861	0.0182898	0.467582	75	136.714	0.0228324
met-d-M_VLDL_TG	Triglycerides in medium VLDL	Weighted median	87	-0.0184853	0.0181571	0.308642	87	116.634	0.0231481
met-d-M_VLDL_TG_pct	Triglycerides to total lipids ratio in medium VLDL	Weighted median	98	-0.0262295	0.0180405	0.145969	98	111.209	0.0224236
met-d-MUFA	Monounsaturated fatty acids	Weighted median	84	-0.0260686	0.0193996	0.179023	84	103.57	0.0213666
met-d-MUFA_pct	Ratio of monounsaturated fatty acids to total fatty acids	Weighted median	83	-0.044865	0.0200501	0.0252444	83	123.427	0.0251298
met-d-non_HDL_C	Total cholesterol minus HDL-C	Weighted median	63	-0.00643567	0.0214693	0.764359	63	133.859	0.0181816
met-d-Omega_3	Omega-3 fatty acids	Weighted median	75	0.102968	0.0145436	1.44164e-12	75	183.527	0.0424634
met-d-Omega_3_pct	Ratio of omega-3 fatty acids to total fatty acids	Weighted median	57	0.0852882	0.0181506	2.61561e-06	57	164.935	0.018842
met-d-Omega_6	Omega-6 fatty acids	Weighted median	66	-0.00991552	0.0217118	0.647896	66	107.005	0.0194508
met-d-Omega_6_by_Omega_3	Ratio of omega-6 fatty acids to omega-3 fatty acids	Weighted median	56	-0.0954405	0.0133223	7.83898e-13	56	227.106	0.0406132
met-d-Omega_6_pct	Ratio of omega-6 fatty acids to total fatty acids	Weighted median	59	0.0421526	0.0231027	0.0680646	59	94.6326	0.0133541
met-d-Phe	Phenylalanine	Weighted median	14	-0.00175026	0.036209	0.961447	14	104.132	0.00453915
met-d-Phosphatidylc	Phosphatidylcholines	Weighted median	78	-0.00854187	0.0196978	0.664546	78	120.906	0.0273913
met-d-Phosphoglyc	Phosphoglycerides	Weighted median	70	-0.00489945	0.0205111	0.811207	70	122.489	0.0251818
met-d-PUFA	Polyunsaturated fatty acids	Weighted median	74	-0.00950475	0.0200952	0.636223	74	119.556	0.0249715
met-d-PUFA_by_MUFA	Ratio of polyunsaturated fatty acids to monounsaturated fatty acids	Weighted median	75	0.0778385	0.0234535	0.000903909	75	106.314	0.0210591
met-d-PUFA_pct	Ratio of polyunsaturated fatty acids to total fatty acids	Weighted median	55	0.0789083	0.0263312	0.00272861	55	90.9082	0.0134168
met-d-Pyruvate	Pyruvate	Weighted median	20	0.0188827	0.0357893	0.597771	20	95.7179	0.00551357
met-d-Remnant_C	Remnant cholesterol (non-HDL, non-LDL -cholesterol)	Weighted median	67	0.00313439	0.0199942	0.87543	67	125.546	0.0189782
met-d-S_HDL_C	Cholesterol in small HDL	Weighted median	61	0.0387837	0.0233056	0.096085	61	91.6935	0.0154192
met-d-S_HDL_C_pct	Cholesterol to total lipids ratio in small HDL	Weighted median	74	0.00410243	0.0152618	0.788081	74	165.057	0.0269916
met-d-S_HDL_CE	Cholesteryl esters in small HDL	Weighted median	54	0.0349554	0.022319	0.117308	54	114.53	0.0173535
met-d-S_HDL_CE_pct	Cholesteryl esters to total lipids ratio in small HDL	Weighted median	78	0.00551137	0.0145536	0.704915	78	159.513	0.0301451
met-d-S_HDL_FC	Free cholesterol in small HDL	Weighted median	60	-0.0268998	0.0255097	0.291658	60	97.4744	0.0168506
met-d-S_HDL_FC_pct	Free cholesterol to total lipids ratio in small HDL	Weighted median	98	0.0169959	0.017831	0.340507	98	157.402	0.0395343
met-d-S_HDL_L	Total lipids in small HDL	Weighted median	60	0.0421578	0.0239683	0.0785951	60	99.5845	0.0168819
met-d-S_HDL_P	Concentration of small HDL particles	Weighted median	54	0.045846	0.0235795	0.0518573	54	101.841	0.0153646
met-d-S_HDL_PL	Phospholipids in small HDL	Weighted median	69	0.040857	0.0249536	0.101564	69	92.7844	0.0178091
met-d-S_HDL_PL_pct	Phospholipids to total lipids ratio in small HDL	Weighted median	76	-0.0227563	0.0198918	0.252622	76	135.327	0.0252176
met-d-S_HDL_TG	Triglycerides in small HDL	Weighted median	98	-0.0210879	0.018042	0.242476	98	120.219	0.0289317
met-d-S_HDL_TG_pct	Triglycerides to total lipids ratio in small HDL	Weighted median	111	-0.0186787	0.0161605	0.247753	111	120.22	0.0320257
met-d-S_LDL_C	Cholesterol in small LDL	Weighted median	64	-0.0344851	0.0190294	0.0699556	64	161.095	0.0196858
met-d-S_LDL_C_pct	Cholesterol to total lipids ratio in small LDL	Weighted median	38	0.022342	0.0282097	0.428362	38	89.321	0.00935804
met-d-S_LDL_CE	Cholesteryl esters in small LDL	Weighted median	61	-0.00872089	0.0212312	0.681249	61	136.297	0.0183541
met-d-S_LDL_CE_pct	Cholesteryl esters to total lipids ratio in small LDL	Weighted median	66	-0.00414614	0.0174706	0.812408	66	143.921	0.0201647
met-d-S_LDL_FC	Free cholesterol in small LDL	Weighted median	64	-0.0126101	0.0164998	0.444713	64	176.579	0.0199852
met-d-S_LDL_FC_pct	Free cholesterol to total lipids ratio in small LDL	Weighted median	97	0.0209707	0.0153881	0.17295	97	147.962	0.026708
met-d-S_LDL_L	Total lipids in small LDL	Weighted median	63	-0.0373569	0.0182954	0.041164	63	173.785	0.0210037
met-d-S_LDL_P	Concentration of small LDL particles	Weighted median	68	-0.00124744	0.0206651	0.951865	68	129.695	0.0199153
met-d-S_LDL_PL	Phospholipids in small LDL	Weighted median	69	-0.0273931	0.0168198	0.103393	69	174.361	0.0219583
met-d-S_LDL_PL_pct	Phospholipids to total lipids ratio in small LDL	Weighted median	68	0.00439048	0.0187968	0.815314	68	133.768	0.0194709
met-d-S_LDL_TG	Triglycerides in small LDL	Weighted median	87	-0.0213805	0.0170668	0.210295	87	124.472	0.0255377
met-d-S_LDL_TG_pct	Triglycerides to total lipids ratio in small LDL	Weighted median	94	-0.0207447	0.0149204	0.164419	94	154.008	0.0284746
met-d-S_VLDL_C	Cholesterol in small VLDL	Weighted median	74	-0.0316049	0.0193538	0.102467	74	112.945	0.0227529
met-d-S_VLDL_C_pct	Cholesterol to total lipids ratio in small VLDL	Weighted median	83	0.0264701	0.0177667	0.136258	83	127.918	0.0221149
met-d-S_VLDL_CE	Cholesteryl esters in small VLDL	Weighted median	82	-0.0303582	0.0183534	0.0981083	82	112.186	0.0253035
met-d-S_VLDL_CE_pct	Cholesteryl esters to total lipids ratio in small VLDL	Weighted median	87	0.00298186	0.017883	0.867572	87	133.599	0.0246671
met-d-S_VLDL_FC	Free cholesterol in small VLDL	Weighted median	68	0.00274316	0.0186427	0.883018	68	133.831	0.0218945
met-d-S_VLDL_FC_pct	Free cholesterol to total lipids ratio in small VLDL	Weighted median	92	0.0225149	0.0179646	0.210098	92	137.831	0.0236101
met-d-S_VLDL_L	Total lipids in small VLDL	Weighted median	97	-0.0260228	0.0180914	0.150319	97	107.724	0.0275442
met-d-S_VLDL_P	Concentration of small VLDL particles	Weighted median	97	-0.0193634	0.0177412	0.27508	97	111.519	0.0281895
met-d-S_VLDL_PL	Phospholipids in small VLDL	Weighted median	82	-0.0263565	0.0191747	0.169272	82	103.578	0.0226734
met-d-S_VLDL_PL_pct	Phospholipids to total lipids ratio in small VLDL	Weighted median	98	0.0220694	0.0177638	0.214097	98	136.771	0.0251782
met-d-S_VLDL_TG	Triglycerides in small VLDL	Weighted median	101	-0.0166793	0.0168514	0.322277	101	114.416	0.0260218
met-d-S_VLDL_TG_pct	Triglycerides to total lipids ratio in small VLDL	Weighted median	89	-0.0261594	0.0175974	0.137134	89	121.594	0.0218961
met-d-SFA	Saturated fatty acids	Weighted median	69	-0.0287885	0.021687	0.184358	69	95.8532	0.0171527
met-d-SFA_pct	Ratio of saturated fatty acids to total fatty acids	Weighted median	25	0.000767435	0.0415286	0.985256	25	69.6773	0.00482626
met-d-Sphingomyelins	Sphingomyelins	Weighted median	70	0.00290999	0.0182794	0.873515	70	148.506	0.0242722
met-d-TG_by_PG	Ratio of triglycerides to phosphoglycerides	Weighted median	114	-0.0178523	0.0170144	0.294066	114	109.436	0.0270356
met-d-Total_BCAA	Total concentration of branched-chain amino acids (leucine + isoleucine + valine)	Weighted median	17	0.0526372	0.0419574	0.209646	17	102.705	0.00542913
met-d-Total_C	Total cholesterol	Weighted median	73	0.009231	0.0217506	0.671272	73	114.457	0.018562
met-d-Total_CE	Total esterified cholesterol	Weighted median	74	0.00972074	0.0203918	0.633576	74	110.615	0.0181011
met-d-Total_FA	Total fatty acids	Weighted median	78	-0.0226217	0.0199162	0.256021	78	104.554	0.0209412
met-d-Total_FC	Total free cholesterol	Weighted median	67	0.0074496	0.0205562	0.717052	67	122.24	0.0182316
met-d-Total_L	Total lipids in lipoprotein particles	Weighted median	70	-0.0374718	0.0214313	0.0803839	70	98.7684	0.0184483
met-d-Total_P	Total concentration of lipoprotein particles	Weighted median	69	0.0369241	0.0227362	0.104371	69	106.857	0.0194969
met-d-Total_PL	Total phospholipids in lipoprotein particles	Weighted median	69	-0.00274858	0.0212986	0.897318	69	111.719	0.0224835
met-d-Total_TG	Total triglycerides	Weighted median	90	-0.0200576	0.0183633	0.274717	90	115.494	0.0230337
met-d-Tyr	Tyrosine	Weighted median	37	0.0135789	0.0273609	0.619692	37	113.243	0.00841973
met-d-Unsaturation	Degree of unsaturation	Weighted median	71	0.108214	0.0145651	1.08868e-13	71	164.943	0.0355025
met-d-Val	Valine	Weighted median	24	0.0324788	0.0372101	0.382745	24	94.7167	0.00631416
met-d-VLDL_C	VLDL cholesterol	Weighted median	75	-0.0268991	0.0196134	0.17023	75	111.751	0.0230862
met-d-VLDL_CE	Cholesteryl esters in VLDL	Weighted median	70	-0.0307435	0.01949	0.114704	70	113.971	0.0218733
met-d-VLDL_FC	Free cholesterol in VLDL	Weighted median	86	-0.0275925	0.0182183	0.129886	86	105.494	0.0234108
met-d-VLDL_L	Total lipids in VLDL	Weighted median	90	-0.0198442	0.0188746	0.293088	90	105.467	0.0217373
met-d-VLDL_P	Concentration of VLDL particles	Weighted median	93	-0.0251741	0.0184804	0.173133	93	104.028	0.0264998
met-d-VLDL_PL	Phospholipids in VLDL	Weighted median	91	-0.0208316	0.0183934	0.257398	91	108.259	0.0245151
met-d-VLDL_size	Average diameter for VLDL particles	Weighted median	102	-0.0215054	0.0162705	0.186254	102	129.197	0.0289406
met-d-VLDL_TG	Triglycerides in VLDL	Weighted median	96	-0.018626	0.0184029	0.311478	96	112.836	0.0230183
met-d-XL_HDL_C	Cholesterol in very large HDL	Weighted median	130	0.00525847	0.0180709	0.771058	130	113.554	0.0406191
met-d-XL_HDL_C_pct	Cholesterol to total lipids ratio in very large HDL	Weighted median	72	0.0160087	0.0150047	0.286009	72	165.149	0.0298514
met-d-XL_HDL_CE	Cholesteryl esters in very large HDL	Weighted median	133	0.00573457	0.0183424	0.754555	133	113.322	0.0414345
met-d-XL_HDL_CE_pct	Cholesteryl esters to total lipids ratio in very large HDL	Weighted median	52	0.00416778	0.0176793	0.813632	52	143.394	0.0164107
met-d-XL_HDL_FC	Free cholesterol in very large HDL	Weighted median	105	0.0033609	0.0164863	0.838463	105	131.157	0.0348208
met-d-XL_HDL_FC_pct	Free cholesterol to total lipids ratio in very large HDL	Weighted median	121	0.00141279	0.018948	0.940563	121	129.498	0.0421673
met-d-XL_HDL_L	Total lipids in very large HDL	Weighted median	123	-0.00336152	0.017688	0.849274	123	123.288	0.0425663
met-d-XL_HDL_P	Concentration of very large HDL particles	Weighted median	119	-0.00745552	0.0161829	0.645012	119	126.035	0.0427508
met-d-XL_HDL_PL	Phospholipids in very large HDL	Weighted median	118	-0.00166782	0.0182959	0.927367	118	128.722	0.0429881
met-d-XL_HDL_PL_pct	Phospholipids to total lipids ratio in very large HDL	Weighted median	97	-0.00680473	0.0165345	0.680672	97	118.977	0.0328324
met-d-XL_HDL_TG	Triglycerides in very large HDL	Weighted median	86	-0.0200898	0.0179141	0.262095	86	130.29	0.0294413
met-d-XL_HDL_TG_pct	Triglycerides to total lipids ratio in very large HDL	Weighted median	99	-0.0214629	0.0199634	0.282323	99	113.949	0.0272876
met-d-XL_VLDL_C	Cholesterol in very large VLDL	Weighted median	91	-0.0195378	0.0186911	0.295884	91	109.133	0.0222148
met-d-XL_VLDL_C_pct	Cholesterol to total lipids ratio in very large VLDL	Weighted median	88	0.0318167	0.0197064	0.106411	88	98.6207	0.0182698
met-d-XL_VLDL_CE	Cholesteryl esters in very large VLDL	Weighted median	91	-0.0210817	0.018445	0.25306	91	102.249	0.021903
met-d-XL_VLDL_CE_pct	Cholesteryl esters to total lipids ratio in very large VLDL	Weighted median	92	0.0113012	0.0171966	0.511067	92	113.741	0.0200284
met-d-XL_VLDL_FC	Free cholesterol in very large VLDL	Weighted median	84	-0.0210662	0.0187965	0.262394	84	119.735	0.0221273
met-d-XL_VLDL_FC_pct	Free cholesterol to total lipids ratio in very large VLDL	Weighted median	67	0.0223117	0.0217566	0.305121	67	100.886	0.0168887
met-d-XL_VLDL_L	Total lipids in very large VLDL	Weighted median	89	-0.022601	0.0181127	0.212105	89	115.646	0.0222427
met-d-XL_VLDL_P	Concentration of very large VLDL particles	Weighted median	90	-0.0222805	0.0182395	0.221877	90	116.37	0.0228264
met-d-XL_VLDL_PL	Phospholipids in very large VLDL	Weighted median	85	-0.0203309	0.0188123	0.27982	85	119.223	0.0223383
met-d-XL_VLDL_PL_pct	Phospholipids to total lipids ratio in very large VLDL	Weighted median	58	-0.000763301	0.0231457	0.973692	58	88.2619	0.0119112
met-d-XL_VLDL_TG	Triglycerides in very large VLDL	Weighted median	99	-0.0237481	0.0178818	0.184158	99	107.425	0.0224472
met-d-XL_VLDL_TG_pct	Triglycerides to total lipids ratio in very large VLDL	Weighted median	74	-0.0331244	0.0204186	0.104747	74	103.434	0.017846
met-d-XS_VLDL_C	Cholesterol in very small VLDL	Weighted median	73	0.00165055	0.0156759	0.916144	73	160.162	0.0292775
met-d-XS_VLDL_C_pct	Cholesterol to total lipids ratio in very small VLDL	Weighted median	100	0.0238847	0.0166798	0.152158	100	131.074	0.0261103
met-d-XS_VLDL_CE	Cholesteryl esters in very small VLDL	Weighted median	74	0.00305818	0.0166997	0.854698	74	163.588	0.0283147
met-d-XS_VLDL_CE_pct	Cholesteryl esters to total lipids ratio in very small VLDL	Weighted median	104	0.0237854	0.0181849	0.190883	104	125.371	0.0260879
met-d-XS_VLDL_FC	Free cholesterol in very small VLDL	Weighted median	85	-0.00769821	0.0166226	0.643281	85	127.276	0.0308346
met-d-XS_VLDL_FC_pct	Free cholesterol to total lipids ratio in very small VLDL	Weighted median	60	0.00891776	0.0181941	0.62403	60	142.92	0.0200203
met-d-XS_VLDL_L	Total lipids in very small VLDL	Weighted median	89	-0.0146571	0.0160717	0.361778	89	129.789	0.03302
met-d-XS_VLDL_P	Concentration of very small VLDL particles	Weighted median	81	-0.0133935	0.0162376	0.409458	81	133.281	0.0307626
met-d-XS_VLDL_PL	Phospholipids in very small VLDL	Weighted median	95	-0.0102746	0.0150015	0.493403	95	129.338	0.034995
met-d-XS_VLDL_PL_pct	Phospholipids to total lipids ratio in very small VLDL	Weighted median	72	-0.00637393	0.021021	0.761724	72	104.445	0.0165482
met-d-XS_VLDL_TG	Triglycerides in very small VLDL	Weighted median	105	-0.0185557	0.0153243	0.225945	105	125.094	0.0338702
met-d-XS_VLDL_TG_pct	Triglycerides to total lipids ratio in very small VLDL	Weighted median	103	-0.0230005	0.0177859	0.195945	103	127.557	0.0261274
met-d-XXL_VLDL_C	Cholesterol in chylomicrons and extremely large VLDL	Weighted median	88	-0.0195103	0.0174137	0.262541	88	121.888	0.0227579
met-d-XXL_VLDL_C_pct	Cholesterol to total lipids ratio in chylomicrons and extremely large VLDL	Weighted median	30	0.0335575	0.0210838	0.111468	30	158.999	0.0089293
met-d-XXL_VLDL_CE	Cholesteryl esters in chylomicrons and extremely large VLDL	Weighted median	90	-0.0190916	0.0166379	0.251184	90	123.251	0.0234564
met-d-XXL_VLDL_CE_pct	Cholesteryl esters to total lipids ratio in chylomicrons and extremely large VLDL	Weighted median	31	0.0204405	0.0244913	0.403943	31	144.485	0.00940196
met-d-XXL_VLDL_FC	Free cholesterol in chylomicrons and extremely large VLDL	Weighted median	89	-0.0228665	0.0172947	0.186113	89	116.08	0.0209912
met-d-XXL_VLDL_FC_pct	Free cholesterol to total lipids ratio in chylomicrons and extremely large VLDL	Weighted median	34	0.0369433	0.0219456	0.0922973	34	149.263	0.00993253
met-d-XXL_VLDL_L	Total lipids in chylomicrons and extremely large VLDL	Weighted median	83	-0.0274413	0.0172358	0.111359	83	118.577	0.0190025
met-d-XXL_VLDL_P	Concentration of chylomicrons and extremely large VLDL particles	Weighted median	81	-0.0241525	0.0180929	0.181904	81	120.484	0.0193202
met-d-XXL_VLDL_PL	Phospholipids in chylomicrons and extremely large VLDL	Weighted median	90	-0.0256763	0.0180351	0.154538	90	115.422	0.0208813
met-d-XXL_VLDL_PL_pct	Phospholipids to total lipids ratio in chylomicrons and extremely large VLDL	Weighted median	58	-0.00570488	0.0169352	0.736218	58	145.542	0.021389
met-d-XXL_VLDL_TG	Triglycerides in chylomicrons and extremely large VLDL	Weighted median	78	-0.0265457	0.0177578	0.134947	78	120.41	0.0174548
met-d-XXL_VLDL_TG_pct	Triglycerides to total lipids ratio in chylomicrons and extremely large VLDL	Weighted median	28	-0.0178197	0.0218504	0.414768	28	183.895	0.0105046

## Sheet: Supplementary Table 4
id.exposure	Metabolites	egger_intercept	se	pval
met-d-Acetate	Acetate	-0.000303461	0.00588418	0.96031
met-d-Acetoacetate	Acetoacetate	-0.000721452	0.00649856	0.915921
met-d-Acetone	Acetone	0.00280145	0.00585161	0.643535
met-d-Ala	Alanine	0.00189293	0.00381059	0.622866
met-d-Albumin	Albumin	0.00343513	0.00258628	0.193804
met-d-ApoA1	Apolipoprotein A1	0.000529201	0.00192029	0.783492
met-d-ApoB	Apolipoprotein B	-0.00056774	0.0018435	0.759077
met-d-ApoB_by_ApoA1	Ratio of apolipoprotein B to apolipoprotein A1	0.000906737	0.0015696	0.564969
met-d-bOHbutyrate	3-Hydroxybutyrate	-0.0043354	0.00522044	0.419298
met-d-Cholines	Total cholines	-0.00109437	0.00223004	0.625191
met-d-Citrate	Citrate	-0.00677615	0.00295962	0.0280168
met-d-Clinical_LDL_C	Clinical LDL cholesterol	0.000391483	0.00193716	0.840634
met-d-Creatinine	Creatinine	0.00184072	0.0028253	0.516944
met-d-DHA	Docosahexaenoic acid	0.00461373	0.00226879	0.0465011
met-d-DHA_pct	Ratio of docosahexaenoic acid to total fatty acids	0.00447897	0.00256512	0.0877714
met-d-Gln	Glutamine	-0.00320963	0.00200246	0.115966
met-d-Glucose	Glucose	0.000605499	0.00458047	0.896091
met-d-Gly	Glycine	-0.00258608	0.00161231	0.113725
met-d-GlycA	Glycoprotein acetyls	-0.0042328	0.00251109	0.0963827
met-d-HDL_C	HDL cholesterol	0.000562442	0.00159386	0.724814
met-d-HDL_CE	Cholesteryl esters in HDL	2.5483e-06	0.00159275	0.998726
met-d-HDL_FC	Free cholesterol in HDL	0.000571885	0.00168619	0.735149
met-d-HDL_L	Total lipids in HDL	-1.6133e-05	0.00168913	0.992398
met-d-HDL_P	Concentration of HDL particles	-0.00117023	0.00218734	0.594189
met-d-HDL_PL	Phospholipids in HDL	0.000910632	0.00192563	0.637416
met-d-HDL_size	Average diameter for HDL particles	0.00117254	0.00137379	0.394778
met-d-HDL_TG	Triglycerides in HDL	0.00116757	0.00180308	0.518968
met-d-His	Histidine	-9.49729e-05	0.0047751	0.984351
met-d-IDL_C	Cholesterol in IDL	-0.00100933	0.00170189	0.554973
met-d-IDL_C_pct	Cholesterol to total lipids ratio in IDL	-0.00143257	0.00166706	0.392316
met-d-IDL_CE	Cholesteryl esters in IDL	-0.00120283	0.00176546	0.497921
met-d-IDL_CE_pct	Cholesteryl esters to total lipids ratio in IDL	-0.00372926	0.00190192	0.0538838
met-d-IDL_FC	Free cholesterol in IDL	0.000775127	0.00168847	0.647566
met-d-IDL_FC_pct	Free cholesterol to total lipids ratio in IDL	0.0023771	0.00258431	0.361757
met-d-IDL_L	Total lipids in IDL	9.15609e-05	0.00180379	0.959668
met-d-IDL_P	Concentration of IDL particles	-0.000116459	0.00202186	0.954272
met-d-IDL_PL	Phospholipids in IDL	0.000599124	0.0017792	0.737336
met-d-IDL_PL_pct	Phospholipids to total lipids ratio in IDL	0.00317944	0.00166254	0.0606024
met-d-IDL_TG	Triglycerides in IDL	0.000928464	0.00147596	0.53096
met-d-IDL_TG_pct	Triglycerides to total lipids ratio in IDL	0.0011228	0.00178229	0.530289
met-d-Ile	Isoleucine	0.012066	0.00835596	0.191962
met-d-L_HDL_C	Cholesterol in large HDL	0.00162441	0.00134479	0.22908
met-d-L_HDL_C_pct	Cholesterol to total lipids ratio in large HDL	-0.000965738	0.00169383	0.569782
met-d-L_HDL_CE	Cholesteryl esters in large HDL	0.00108755	0.00139729	0.437626
met-d-L_HDL_CE_pct	Cholesteryl esters to total lipids ratio in large HDL	-0.00247416	0.00177566	0.166828
met-d-L_HDL_FC	Free cholesterol in large HDL	0.00200366	0.00140093	0.154878
met-d-L_HDL_FC_pct	Free cholesterol to total lipids ratio in large HDL	0.0011352	0.00162496	0.486508
met-d-L_HDL_L	Total lipids in large HDL	0.00197543	0.00139465	0.158836
met-d-L_HDL_P	Concentration of large HDL particles	0.00100654	0.00137224	0.464446
met-d-L_HDL_PL	Phospholipids in large HDL	0.00207923	0.00154308	0.180271
met-d-L_HDL_PL_pct	Phospholipids to total lipids ratio in large HDL	0.000688159	0.00184936	0.710774
met-d-L_HDL_TG	Triglycerides in large HDL	-1.51633e-05	0.00168906	0.992863
met-d-L_HDL_TG_pct	Triglycerides to total lipids ratio in large HDL	0.00229423	0.00169461	0.178695
met-d-L_LDL_C	Cholesterol in large LDL	0.0010914	0.00177398	0.540692
met-d-L_LDL_C_pct	Cholesterol to total lipids ratio in large LDL	0.00197343	0.00231537	0.397119
met-d-L_LDL_CE	Cholesteryl esters in large LDL	0.000663257	0.00186323	0.723131
met-d-L_LDL_CE_pct	Cholesteryl esters to total lipids ratio in large LDL	-0.000588728	0.00265732	0.825645
met-d-L_LDL_FC	Free cholesterol in large LDL	0.00167269	0.00176559	0.346797
met-d-L_LDL_FC_pct	Free cholesterol to total lipids ratio in large LDL	-0.000424367	0.00162473	0.794441
met-d-L_LDL_L	Total lipids in large LDL	0.000655014	0.00178053	0.714261
met-d-L_LDL_P	Concentration of large LDL particles	0.000330854	0.00174701	0.850392
met-d-L_LDL_PL	Phospholipids in large LDL	0.000819975	0.00186042	0.661092
met-d-L_LDL_PL_pct	Phospholipids to total lipids ratio in large LDL	-0.00121414	0.00170859	0.480126
met-d-L_LDL_TG	Triglycerides in large LDL	0.00120236	0.00155277	0.44068
met-d-L_LDL_TG_pct	Triglycerides to total lipids ratio in large LDL	-3.62148e-05	0.00177809	0.983799
met-d-L_VLDL_C	Cholesterol in large VLDL	0.00129945	0.00184998	0.484318
met-d-L_VLDL_C_pct	Cholesterol to total lipids ratio in large VLDL	-0.0021443	0.00213991	0.319677
met-d-L_VLDL_CE	Cholesteryl esters in large VLDL	-0.00146063	0.00162933	0.372453
met-d-L_VLDL_CE_pct	Cholesteryl esters to total lipids ratio in large VLDL	-0.000850901	0.00200791	0.672854
met-d-L_VLDL_FC	Free cholesterol in large VLDL	0.00141063	0.0019006	0.459898
met-d-L_VLDL_FC_pct	Free cholesterol to total lipids ratio in large VLDL	0.00368571	0.00195275	0.0633075
met-d-L_VLDL_L	Total lipids in large VLDL	0.0010038	0.00183862	0.586479
met-d-L_VLDL_P	Concentration of large VLDL particles	0.00201641	0.0019868	0.313066
met-d-L_VLDL_PL	Phospholipids in large VLDL	0.00191042	0.00189933	0.31722
met-d-L_VLDL_PL_pct	Phospholipids to total lipids ratio in large VLDL	0.00026844	0.00177612	0.880177
met-d-L_VLDL_TG	Triglycerides in large VLDL	0.00204414	0.00184579	0.271012
met-d-L_VLDL_TG_pct	Triglycerides to total lipids ratio in large VLDL	-0.00209959	0.00155501	0.180904
met-d-LA	Linoleic acid	-0.00153286	0.00259558	0.556993
met-d-LA_pct	Ratio of linoleic acid to total fatty acids	-0.00481322	0.00250449	0.0619546
met-d-Lactate	Lactate	-0.00405804	0.00816016	0.632356
met-d-LDL_C	LDL cholesterol	0.000301425	0.00171548	0.861095
met-d-LDL_CE	Cholesteryl esters in LDL	-0.000354749	0.0019959	0.859548
met-d-LDL_FC	Free cholesterol in LDL	0.00131523	0.00191741	0.495267
met-d-LDL_L	Total lipids in LDL	-8.25609e-05	0.00180266	0.963622
met-d-LDL_P	Concentration of LDL particles	-0.000740423	0.00177247	0.677496
met-d-LDL_PL	Phospholipids in LDL	5.18363e-05	0.00177086	0.976748
met-d-LDL_size	Average diameter for LDL particles	0.00136818	0.00238027	0.569211
met-d-LDL_TG	Triglycerides in LDL	0.00123298	0.00174205	0.480782
met-d-Leu	Leucine	0.00267864	0.00490134	0.592751
met-d-M_HDL_C	Cholesterol in medium HDL	0.000944927	0.00182054	0.604828
met-d-M_HDL_C_pct	Cholesterol to total lipids ratio in medium HDL	-0.000696957	0.00176147	0.693116
met-d-M_HDL_CE	Cholesteryl esters in medium HDL	0.00081993	0.0018088	0.651268
met-d-M_HDL_CE_pct	Cholesteryl esters to total lipids ratio in medium HDL	-0.00256718	0.00202161	0.207443
met-d-M_HDL_FC	Free cholesterol in medium HDL	1.6605e-05	0.00173563	0.992386
met-d-M_HDL_FC_pct	Free cholesterol to total lipids ratio in medium HDL	0.00325297	0.00152806	0.0352312
met-d-M_HDL_L	Total lipids in medium HDL	-8.17362e-05	0.00200499	0.967582
met-d-M_HDL_P	Concentration of medium HDL particles	0.000376262	0.00194938	0.847386
met-d-M_HDL_PL	Phospholipids in medium HDL	0.000941522	0.00202118	0.642638
met-d-M_HDL_PL_pct	Phospholipids to total lipids ratio in medium HDL	-0.00158508	0.00196743	0.422409
met-d-M_HDL_TG	Triglycerides in medium HDL	0.000563782	0.00189392	0.766701
met-d-M_HDL_TG_pct	Triglycerides to total lipids ratio in medium HDL	0.000855796	0.00179878	0.635249
met-d-M_LDL_C	Cholesterol in medium LDL	-0.000601644	0.00233535	0.797676
met-d-M_LDL_C_pct	Cholesterol to total lipids ratio in medium LDL	0.00137656	0.00380121	0.719309
met-d-M_LDL_CE	Cholesteryl esters in medium LDL	-0.000949805	0.00208944	0.651084
met-d-M_LDL_CE_pct	Cholesteryl esters to total lipids ratio in medium LDL	0.000164496	0.00183152	0.928809
met-d-M_LDL_FC	Free cholesterol in medium LDL	7.4559e-06	0.00178731	0.996686
met-d-M_LDL_FC_pct	Free cholesterol to total lipids ratio in medium LDL	-0.00129554	0.00158239	0.414833
met-d-M_LDL_L	Total lipids in medium LDL	-0.000160984	0.00222375	0.942557
met-d-M_LDL_P	Concentration of medium LDL particles	-0.000292455	0.00182772	0.873419
met-d-M_LDL_PL	Phospholipids in medium LDL	-0.00027458	0.00195707	0.888925
met-d-M_LDL_PL_pct	Phospholipids to total lipids ratio in medium LDL	-0.000285927	0.00238805	0.905253
met-d-M_LDL_TG	Triglycerides in medium LDL	0.000716282	0.00182476	0.69558
met-d-M_LDL_TG_pct	Triglycerides to total lipids ratio in medium LDL	0.00114493	0.0017814	0.522273
met-d-M_VLDL_C	Cholesterol in medium VLDL	0.000450287	0.00190859	0.814255
met-d-M_VLDL_C_pct	Cholesterol to total lipids ratio in medium VLDL	0.00054428	0.00164056	0.740748
met-d-M_VLDL_CE	Cholesteryl esters in medium VLDL	0.0015256	0.00192344	0.430809
met-d-M_VLDL_CE_pct	Cholesteryl esters to total lipids ratio in medium VLDL	0.000175345	0.00151776	0.908243
met-d-M_VLDL_FC	Free cholesterol in medium VLDL	-0.00170625	0.00177654	0.340239
met-d-M_VLDL_FC_pct	Free cholesterol to total lipids ratio in medium VLDL	0.000772829	0.00186646	0.679873
met-d-M_VLDL_L	Total lipids in medium VLDL	-0.00101083	0.00157959	0.52407
met-d-M_VLDL_P	Concentration of medium VLDL particles	-0.000965548	0.0015262	0.528863
met-d-M_VLDL_PL	Phospholipids in medium VLDL	-0.00165635	0.00149616	0.271625
met-d-M_VLDL_PL_pct	Phospholipids to total lipids ratio in medium VLDL	0.000597274	0.00175424	0.734477
met-d-M_VLDL_TG	Triglycerides in medium VLDL	0.00222373	0.00196065	0.25991
met-d-M_VLDL_TG_pct	Triglycerides to total lipids ratio in medium VLDL	-0.00100338	0.00170455	0.557478
met-d-MUFA	Monounsaturated fatty acids	0.000270474	0.00190143	0.887233
met-d-MUFA_pct	Ratio of monounsaturated fatty acids to total fatty acids	-0.000717867	0.00205016	0.727134
met-d-non_HDL_C	Total cholesterol minus HDL-C	0.00045315	0.00205938	0.826573
met-d-Omega_3	Omega-3 fatty acids	0.0021497	0.00202254	0.291342
met-d-Omega_3_pct	Ratio of omega-3 fatty acids to total fatty acids	0.00517117	0.00238426	0.0344328
met-d-Omega_6	Omega-6 fatty acids	-0.00014065	0.0022365	0.950051
met-d-Omega_6_by_Omega_3	Ratio of omega-6 fatty acids to omega-3 fatty acids	-0.00373015	0.00225643	0.10411
met-d-Omega_6_pct	Ratio of omega-6 fatty acids to total fatty acids	0.00149633	0.0023942	0.534478
met-d-Phe	Phenylalanine	-0.00704511	0.00301774	0.0377565
met-d-Phosphatidylc	Phosphatidylcholines	0.000873064	0.0019038	0.647838
met-d-Phosphoglyc	Phosphoglycerides	-0.000173293	0.0023719	0.941972
met-d-PUFA	Polyunsaturated fatty acids	0.0025811	0.00240582	0.286919
met-d-PUFA_by_MUFA	Ratio of polyunsaturated fatty acids to monounsaturated fatty acids	0.00322593	0.00208613	0.12634
met-d-PUFA_pct	Ratio of polyunsaturated fatty acids to total fatty acids	0.00497309	0.00265641	0.0667133
met-d-Pyruvate	Pyruvate	-0.00130377	0.00306814	0.675918
met-d-Remnant_C	Remnant cholesterol (non-HDL, non-LDL -cholesterol)	-0.00103946	0.00189487	0.585181
met-d-S_HDL_C	Cholesterol in small HDL	0.000819319	0.00216666	0.706677
met-d-S_HDL_C_pct	Cholesterol to total lipids ratio in small HDL	-0.00222314	0.00179655	0.219941
met-d-S_HDL_CE	Cholesteryl esters in small HDL	-0.00133576	0.00214503	0.536188
met-d-S_HDL_CE_pct	Cholesteryl esters to total lipids ratio in small HDL	-0.000512066	0.00156573	0.744532
met-d-S_HDL_FC	Free cholesterol in small HDL	0.00185597	0.00243784	0.449551
met-d-S_HDL_FC_pct	Free cholesterol to total lipids ratio in small HDL	0.000582325	0.00142906	0.684556
met-d-S_HDL_L	Total lipids in small HDL	-0.000456763	0.00262994	0.862723
met-d-S_HDL_P	Concentration of small HDL particles	-0.00105978	0.00246196	0.66864
met-d-S_HDL_PL	Phospholipids in small HDL	0.000853397	0.00238951	0.722107
met-d-S_HDL_PL_pct	Phospholipids to total lipids ratio in small HDL	0.000728395	0.00165264	0.660681
met-d-S_HDL_TG	Triglycerides in small HDL	0.00306068	0.00179686	0.0917378
met-d-S_HDL_TG_pct	Triglycerides to total lipids ratio in small HDL	0.00097613	0.00169657	0.566237
met-d-S_LDL_C	Cholesterol in small LDL	-0.00112192	0.00176241	0.526742
met-d-S_LDL_C_pct	Cholesterol to total lipids ratio in small LDL	-0.00124362	0.00314951	0.695275
met-d-S_LDL_CE	Cholesteryl esters in small LDL	0.000203825	0.00150597	0.8928
met-d-S_LDL_CE_pct	Cholesteryl esters to total lipids ratio in small LDL	0.000708715	0.00223976	0.75271
met-d-S_LDL_FC	Free cholesterol in small LDL	0.000621832	0.00158426	0.696029
met-d-S_LDL_FC_pct	Free cholesterol to total lipids ratio in small LDL	-0.000454611	0.00162502	0.780272
met-d-S_LDL_L	Total lipids in small LDL	-0.000815999	0.00173432	0.639675
met-d-S_LDL_P	Concentration of small LDL particles	-0.00160336	0.00179253	0.374323
met-d-S_LDL_PL	Phospholipids in small LDL	0.00138585	0.00158378	0.384686
met-d-S_LDL_PL_pct	Phospholipids to total lipids ratio in small LDL	-0.00121188	0.00223952	0.590237
met-d-S_LDL_TG	Triglycerides in small LDL	0.000228857	0.0019293	0.905854
met-d-S_LDL_TG_pct	Triglycerides to total lipids ratio in small LDL	-0.000318258	0.00167501	0.849725
met-d-S_VLDL_C	Cholesterol in small VLDL	-0.000415951	0.00163377	0.799761
met-d-S_VLDL_C_pct	Cholesterol to total lipids ratio in small VLDL	0.000394524	0.00183612	0.83041
met-d-S_VLDL_CE	Cholesteryl esters in small VLDL	-0.00118633	0.00154858	0.445885
met-d-S_VLDL_CE_pct	Cholesteryl esters to total lipids ratio in small VLDL	-0.00107142	0.00146079	0.4653
met-d-S_VLDL_FC	Free cholesterol in small VLDL	-0.0018441	0.00171104	0.285061
met-d-S_VLDL_FC_pct	Free cholesterol to total lipids ratio in small VLDL	-0.000504105	0.00159516	0.752718
met-d-S_VLDL_L	Total lipids in small VLDL	0.00117152	0.00156914	0.457148
met-d-S_VLDL_P	Concentration of small VLDL particles	0.000996044	0.00156895	0.527055
met-d-S_VLDL_PL	Phospholipids in small VLDL	-0.00125141	0.00156841	0.427298
met-d-S_VLDL_PL_pct	Phospholipids to total lipids ratio in small VLDL	0.000727291	0.00162728	0.655927
met-d-S_VLDL_TG	Triglycerides in small VLDL	0.00300666	0.0017644	0.0915048
met-d-S_VLDL_TG_pct	Triglycerides to total lipids ratio in small VLDL	-0.00117553	0.00170495	0.492356
met-d-SFA	Saturated fatty acids	0.000626107	0.00240446	0.795359
met-d-SFA_pct	Ratio of saturated fatty acids to total fatty acids	0.0027602	0.00666977	0.682827
met-d-Sphingomyelins	Sphingomyelins	0.00187178	0.00210952	0.378046
met-d-TG_by_PG	Ratio of triglycerides to phosphoglycerides	0.00197065	0.00164089	0.2323
met-d-Total_BCAA	Total concentration of branched-chain amino acids (leucine + isoleucine + valine)	0.000109966	0.00443348	0.980539
met-d-Total_C	Total cholesterol	0.00258884	0.00182776	0.16103
met-d-Total_CE	Total esterified cholesterol	0.00153228	0.00207464	0.462565
met-d-Total_FA	Total fatty acids	-0.00186892	0.00211635	0.379975
met-d-Total_FC	Total free cholesterol	0.00127951	0.00193594	0.510995
met-d-Total_L	Total lipids in lipoprotein particles	-0.00204298	0.0021185	0.338287
met-d-Total_P	Total concentration of lipoprotein particles	0.000329283	0.0024076	0.891624
met-d-Total_PL	Total phospholipids in lipoprotein particles	0.00058795	0.00246652	0.81232
met-d-Total_TG	Total triglycerides	0.00247541	0.00182129	0.177571
met-d-Tyr	Tyrosine	-0.00446415	0.00325691	0.179205
met-d-Unsaturation	Degree of unsaturation	0.00132995	0.00174902	0.449608
met-d-Val	Valine	-0.000305418	0.00330149	0.927131
met-d-VLDL_C	VLDL cholesterol	-0.00260438	0.00161405	0.110936
met-d-VLDL_CE	Cholesteryl esters in VLDL	-0.00175703	0.0018326	0.341074
met-d-VLDL_FC	Free cholesterol in VLDL	-0.000244175	0.00166942	0.884064
met-d-VLDL_L	Total lipids in VLDL	0.00120585	0.0016165	0.457679
met-d-VLDL_P	Concentration of VLDL particles	-0.00119833	0.00154457	0.439859
met-d-VLDL_PL	Phospholipids in VLDL	-0.00033867	0.00168067	0.840761
met-d-VLDL_size	Average diameter for VLDL particles	0.00236006	0.00169818	0.167689
met-d-VLDL_TG	Triglycerides in VLDL	0.00271099	0.00177115	0.129217
met-d-XL_HDL_C	Cholesterol in very large HDL	0.00161171	0.00142354	0.259674
met-d-XL_HDL_C_pct	Cholesterol to total lipids ratio in very large HDL	0.00210006	0.00174828	0.233716
met-d-XL_HDL_CE	Cholesteryl esters in very large HDL	0.00188528	0.00139582	0.179134
met-d-XL_HDL_CE_pct	Cholesteryl esters to total lipids ratio in very large HDL	0.000600663	0.00236569	0.800609
met-d-XL_HDL_FC	Free cholesterol in very large HDL	0.00149979	0.00165421	0.366706
met-d-XL_HDL_FC_pct	Free cholesterol to total lipids ratio in very large HDL	0.000258683	0.00154972	0.867714
met-d-XL_HDL_L	Total lipids in very large HDL	0.0014813	0.00150256	0.326172
met-d-XL_HDL_P	Concentration of very large HDL particles	0.0023068	0.00156764	0.143837
met-d-XL_HDL_PL	Phospholipids in very large HDL	0.00041124	0.00154427	0.79048
met-d-XL_HDL_PL_pct	Phospholipids to total lipids ratio in very large HDL	-0.00176026	0.00165586	0.290453
met-d-XL_HDL_TG	Triglycerides in very large HDL	0.00298284	0.0016384	0.0722319
met-d-XL_HDL_TG_pct	Triglycerides to total lipids ratio in very large HDL	0.00176742	0.00193884	0.364246
met-d-XL_VLDL_C	Cholesterol in very large VLDL	0.000693547	0.00188719	0.714117
met-d-XL_VLDL_C_pct	Cholesterol to total lipids ratio in very large VLDL	0.000483446	0.00207873	0.81665
met-d-XL_VLDL_CE	Cholesteryl esters in very large VLDL	0.000420404	0.00183816	0.81962
met-d-XL_VLDL_CE_pct	Cholesteryl esters to total lipids ratio in very large VLDL	0.000469849	0.00185871	0.801013
met-d-XL_VLDL_FC	Free cholesterol in very large VLDL	0.00156985	0.00192016	0.415977
met-d-XL_VLDL_FC_pct	Free cholesterol to total lipids ratio in very large VLDL	0.0020798	0.0026254	0.431135
met-d-XL_VLDL_L	Total lipids in very large VLDL	0.00195455	0.00181064	0.283358
met-d-XL_VLDL_P	Concentration of very large VLDL particles	0.00251263	0.00188673	0.186386
met-d-XL_VLDL_PL	Phospholipids in very large VLDL	0.00116223	0.0018736	0.536747
met-d-XL_VLDL_PL_pct	Phospholipids to total lipids ratio in very large VLDL	-0.000734111	0.00206834	0.723977
met-d-XL_VLDL_TG	Triglycerides in very large VLDL	0.00187212	0.00164159	0.256915
met-d-XL_VLDL_TG_pct	Triglycerides to total lipids ratio in very large VLDL	-0.000485657	0.0020707	0.815233
met-d-XS_VLDL_C	Cholesterol in very small VLDL	-0.002407	0.00170609	0.162663
met-d-XS_VLDL_C_pct	Cholesterol to total lipids ratio in very small VLDL	0.000182396	0.00182602	0.920638
met-d-XS_VLDL_CE	Cholesteryl esters in very small VLDL	-0.0011027	0.0018465	0.552259
met-d-XS_VLDL_CE_pct	Cholesteryl esters to total lipids ratio in very small VLDL	-1.78274e-05	0.00179325	0.992087
met-d-XS_VLDL_FC	Free cholesterol in very small VLDL	0.000102455	0.00174976	0.953448
met-d-XS_VLDL_FC_pct	Free cholesterol to total lipids ratio in very small VLDL	0.00193741	0.00202506	0.342679
met-d-XS_VLDL_L	Total lipids in very small VLDL	-0.00175835	0.00158649	0.270775
met-d-XS_VLDL_P	Concentration of very small VLDL particles	-0.00163635	0.00175664	0.35442
met-d-XS_VLDL_PL	Phospholipids in very small VLDL	-0.000911149	0.00150457	0.546264
met-d-XS_VLDL_PL_pct	Phospholipids to total lipids ratio in very small VLDL	0.00127694	0.00217245	0.558565
met-d-XS_VLDL_TG	Triglycerides in very small VLDL	0.000953276	0.00152937	0.534456
met-d-XS_VLDL_TG_pct	Triglycerides to total lipids ratio in very small VLDL	-0.000813247	0.001661	0.625471
met-d-XXL_VLDL_C	Cholesterol in chylomicrons and extremely large VLDL	0.000271348	0.00188798	0.886055
met-d-XXL_VLDL_C_pct	Cholesterol to total lipids ratio in chylomicrons and extremely large VLDL	-0.00388882	0.0020747	0.0713434
met-d-XXL_VLDL_CE	Cholesteryl esters in chylomicrons and extremely large VLDL	0.000804564	0.00194189	0.679648
met-d-XXL_VLDL_CE_pct	Cholesteryl esters to total lipids ratio in chylomicrons and extremely large VLDL	0.0015057	0.00279771	0.594552
met-d-XXL_VLDL_FC	Free cholesterol in chylomicrons and extremely large VLDL	0.000264776	0.00178966	0.882726
met-d-XXL_VLDL_FC_pct	Free cholesterol to total lipids ratio in chylomicrons and extremely large VLDL	-0.00661778	0.00266528	0.0184613
met-d-XXL_VLDL_L	Total lipids in chylomicrons and extremely large VLDL	-0.000389422	0.00184129	0.833033
met-d-XXL_VLDL_P	Concentration of chylomicrons and extremely large VLDL particles	-0.000744871	0.00188905	0.694414
met-d-XXL_VLDL_PL	Phospholipids in chylomicrons and extremely large VLDL	-0.000151877	0.00174932	0.931011
met-d-XXL_VLDL_PL_pct	Phospholipids to total lipids ratio in chylomicrons and extremely large VLDL	0.00208282	0.00191331	0.280997
met-d-XXL_VLDL_TG	Triglycerides in chylomicrons and extremely large VLDL	-0.00149159	0.0018917	0.432861
met-d-XXL_VLDL_TG_pct	Triglycerides to total lipids ratio in chylomicrons and extremely large VLDL	-0.00241304	0.002732	0.385196

## Sheet: Supplementary Table 5
id.exposure	Metabolites	method	nsnp	Q	Q_df	I2	H statistic	SE[ln(H)]	CI(H) LOW	CI(H) UP	Q_pval
met-d-Acetate	Acetate	Inverse variance weighted	87	11.8044	8	0.322284	1.21472	-0.0236697	1.2724	1.15965	0.160149
met-d-Acetoacetate	Acetoacetate	Inverse variance weighted	66	5.02802	6	0	0.915425	0.0107939	0.896262	0.934998	0.540225
met-d-Acetone	Acetone	Inverse variance weighted	83	22.7178	10	0.559816	1.50724	-0.068079	1.7224	1.31896	0.0118376
met-d-Ala	Alanine	Inverse variance weighted	70	81.5604	32	0.607653	1.59648	0.438356	0.676127	3.76965	3.31178e-06
met-d-Albumin	Albumin	Inverse variance weighted	61	84.6025	32	0.621761	1.62599	0.231574	1.03275	2.55998	1.23007e-06
met-d-ApoA1	Apolipoprotein A1	Inverse variance weighted	67	335.982	92	0.726176	1.91102	0.0447362	1.75059	2.08615	1.72423e-29
met-d-ApoB	Apolipoprotein B	Inverse variance weighted	78	181.65	67	0.631158	1.64657	0.0745309	1.42278	1.90556	1.61275e-12
met-d-ApoB_by_ApoA1	Ratio of apolipoprotein B to apolipoprotein A1	Inverse variance weighted	45	214.585	88	0.589905	1.56156	0.0391327	1.44626	1.68604	1.42878e-12
met-d-bOHbutyrate	3-Hydroxybutyrate	Inverse variance weighted	90	33.8808	16	0.527756	1.45518	-0.0739551	1.68216	1.25882	0.00563753
met-d-Cholines	Total cholines	Inverse variance weighted	89	239.26	69	0.711611	1.86213	0.0719058	1.61735	2.14397	1.23291e-20
met-d-Citrate	Citrate	Inverse variance weighted	54	145.883	37	0.746371	1.98564	0.100369	1.63104	2.41734	7.33042e-15
met-d-Clinical_LDL_C	Clinical LDL cholesterol	Inverse variance weighted	14	168.55	53	0.685554	1.78331	0.0432978	1.63822	1.94126	5.78778e-14
met-d-Creatinine	Creatinine	Inverse variance weighted	81	148.974	68	0.543544	1.48013	0.0842996	1.25471	1.74605	5.46051e-08
met-d-DHA	Docosahexaenoic acid	Inverse variance weighted	74	186.32	60	0.677974	1.7622	0.078014	1.51233	2.05334	7.26565e-15
met-d-DHA_pct	Ratio of docosahexaenoic acid to total fatty acids	Inverse variance weighted	63	145.669	45	0.69108	1.79919	0.0982485	1.48404	2.18126	1.51419e-12
met-d-Gln	Glutamine	Inverse variance weighted	9	121.969	46	0.622855	1.62834	0.0415105	1.50111	1.76637	8.45933e-09
met-d-Glucose	Glucose	Inverse variance weighted	86	66.048	22	0.666909	1.73268	-0.364817	3.54207	0.847579	2.72747e-06
met-d-Gly	Glycine	Inverse variance weighted	92	221.467	64	0.711018	1.86022	0.0817525	1.5848	2.1835	3.21572e-19
met-d-GlycA	Glycoprotein acetyls	Inverse variance weighted	97	240.25	70	0.708637	1.8526	0.0761222	1.59583	2.1507	1.62304e-20
met-d-HDL_C	HDL cholesterol	Inverse variance weighted	70	383.547	118	0.692346	1.80289	0.0368558	1.67724	1.93794	7.93231e-30
met-d-HDL_CE	Cholesteryl esters in HDL	Inverse variance weighted	75	407.904	125	0.693555	1.80644	0.0359751	1.68345	1.93841	1.03409e-31
met-d-HDL_FC	Free cholesterol in HDL	Inverse variance weighted	61	337.438	109	0.676978	1.75948	0.0374937	1.63481	1.89365	3.52657e-25
met-d-HDL_L	Total lipids in HDL	Inverse variance weighted	11	340.775	105	0.691879	1.80152	0.0270665	1.70844	1.89967	1.06621e-26
met-d-HDL_P	Concentration of HDL particles	Inverse variance weighted	108	280.776	78	0.722198	1.89728	0.0703565	1.65289	2.17782	1.11147e-24
met-d-HDL_PL	Phospholipids in HDL	Inverse variance weighted	90	332.118	92	0.72299	1.89999	0.0514772	1.71765	2.1017	7.10398e-29
met-d-HDL_size	Average diameter for HDL particles	Inverse variance weighted	68	484.196	147	0.696404	1.8149	0.0304307	1.70981	1.92644	1.35885e-37
met-d-HDL_TG	Triglycerides in HDL	Inverse variance weighted	56	288.32	89	0.691315	1.79987	0.0433004	1.65342	1.9593	7.15238e-23
met-d-His	Histidine	Inverse variance weighted	61	44.6624	19	0.574587	1.53318	-0.2932	2.72377	0.863014	0.000764031
met-d-IDL_C	Cholesterol in IDL	Inverse variance weighted	71	225.465	74	0.67179	1.74552	0.0589765	1.55497	1.95941	3.22562e-17
met-d-IDL_C_pct	Cholesterol to total lipids ratio in IDL	Inverse variance weighted	68	316.76	96	0.696932	1.81648	0.0437696	1.66714	1.97919	2.19231e-25
met-d-IDL_CE	Cholesteryl esters in IDL	Inverse variance weighted	110	223.824	71	0.682786	1.77551	0.0893279	1.49034	2.11525	1.00118e-17
met-d-IDL_CE_pct	Cholesteryl esters to total lipids ratio in IDL	Inverse variance weighted	103	222.467	71	0.680851	1.77012	0.0834179	1.50313	2.08454	1.60406e-17
met-d-IDL_FC	Free cholesterol in IDL	Inverse variance weighted	52	204.998	73	0.643899	1.67577	0.0506223	1.51748	1.85056	1.80421e-14
met-d-IDL_FC_pct	Free cholesterol to total lipids ratio in IDL	Inverse variance weighted	98	181.398	55	0.6968	1.81608	0.115753	1.44745	2.27859	2.0627e-15
met-d-IDL_L	Total lipids in IDL	Inverse variance weighted	123	226.525	68	0.699812	1.82517	0.105622	1.48387	2.24497	6.37349e-19
met-d-IDL_P	Concentration of IDL particles	Inverse variance weighted	100	183.838	57	0.689944	1.79589	0.113928	1.43649	2.24522	2.92926e-15
met-d-IDL_PL	Phospholipids in IDL	Inverse variance weighted	83	202.231	70	0.653861	1.69971	0.0722291	1.47534	1.9582	9.0074e-15
met-d-IDL_PL_pct	Phospholipids to total lipids ratio in IDL	Inverse variance weighted	105	126.292	61	0.516992	1.43887	0.241705	0.89594	2.31082	1.846e-06
met-d-IDL_TG	Triglycerides in IDL	Inverse variance weighted	33	186.292	88	0.527623	1.45498	0.0329946	1.36386	1.55218	5.03701e-09
met-d-IDL_TG_pct	Triglycerides to total lipids ratio in IDL	Inverse variance weighted	50	351.426	92	0.738209	1.95444	0.0402164	1.8063	2.11473	5.68258e-32
met-d-Ile	Isoleucine	Inverse variance weighted	58	26.4717	8	0.697791	1.81906	-0.178393	2.58046	1.28231	0.000871804
met-d-L_HDL_C	Cholesterol in large HDL	Inverse variance weighted	84	437.885	143	0.67343	1.7499	0.03341	1.63898	1.86832	1.17995e-31
met-d-L_HDL_C_pct	Cholesterol to total lipids ratio in large HDL	Inverse variance weighted	17	370.583	107	0.711266	1.86102	0.0286806	1.75929	1.96863	9.26681e-31
met-d-L_HDL_CE	Cholesteryl esters in large HDL	Inverse variance weighted	75	489.735	148	0.697796	1.81907	0.0312081	1.71114	1.93381	3.54564e-38
met-d-L_HDL_CE_pct	Cholesteryl esters to total lipids ratio in large HDL	Inverse variance weighted	93	318.972	94	0.705304	1.8421	0.0520814	1.66334	2.04007	2.93074e-26
met-d-L_HDL_FC	Free cholesterol in large HDL	Inverse variance weighted	38	470.998	141	0.700635	1.82768	0.0272281	1.7327	1.92787	3.74193e-37
met-d-L_HDL_FC_pct	Free cholesterol to total lipids ratio in large HDL	Inverse variance weighted	93	301.284	96	0.681363	1.77154	0.0518946	1.60022	1.96122	4.88025e-23
met-d-L_HDL_L	Total lipids in large HDL	Inverse variance weighted	62	469.885	143	0.69567	1.81271	0.0302621	1.70831	1.92348	1.85866e-36
met-d-L_HDL_P	Concentration of large HDL particles	Inverse variance weighted	91	467.185	145	0.689631	1.79498	0.0340344	1.67915	1.91881	1.57325e-35
met-d-L_HDL_PL	Phospholipids in large HDL	Inverse variance weighted	64	433.711	126	0.709484	1.8553	0.0338255	1.73629	1.98248	2.04464e-35
met-d-L_HDL_PL_pct	Phospholipids to total lipids ratio in large HDL	Inverse variance weighted	105	226.56	83	0.63365	1.65216	0.0727752	1.43253	1.90546	2.94204e-15
met-d-L_HDL_TG	Triglycerides in large HDL	Inverse variance weighted	46	162.717	70	0.569805	1.52464	0.0490086	1.385	1.67836	2.39268e-09
met-d-L_HDL_TG_pct	Triglycerides to total lipids ratio in large HDL	Inverse variance weighted	68	367.243	106	0.711363	1.86133	0.0399061	1.72129	2.01276	1.64007e-30
met-d-L_LDL_C	Cholesterol in large LDL	Inverse variance weighted	118	181.685	62	0.65875	1.71184	0.141543	1.29712	2.25916	1.10497e-13
met-d-L_LDL_C_pct	Cholesterol to total lipids ratio in large LDL	Inverse variance weighted	144	243.49	67	0.724834	1.90635	0.124418	1.49381	2.43282	7.23414e-22
met-d-L_LDL_CE	Cholesteryl esters in large LDL	Inverse variance weighted	55	181.483	60	0.669391	1.73917	0.0635548	1.53548	1.96989	3.84905e-14
met-d-L_LDL_CE_pct	Cholesteryl esters to total lipids ratio in large LDL	Inverse variance weighted	69	98.7871	47	0.524229	1.44978	0.152395	1.07543	1.95444	1.51052e-05
met-d-L_LDL_FC	Free cholesterol in large LDL	Inverse variance weighted	127	217.57	69	0.68286	1.77572	0.114452	1.4189	2.22228	2.72225e-17
met-d-L_LDL_FC_pct	Free cholesterol to total lipids ratio in large LDL	Inverse variance weighted	146	439.143	109	0.751789	2.0072	0.0551396	1.80158	2.23628	3.46692e-41
met-d-L_LDL_L	Total lipids in large LDL	Inverse variance weighted	7	177.112	61	0.655585	1.70396	0.0343748	1.59294	1.82272	2.97003e-13
met-d-L_LDL_P	Concentration of large LDL particles	Inverse variance weighted	64	173.383	65	0.625108	1.63323	0.0659235	1.43526	1.8585	8.36662e-12
met-d-L_LDL_PL	Phospholipids in large LDL	Inverse variance weighted	71	178.08	57	0.679918	1.76754	0.0804238	1.50977	2.06932	2.20229e-14
met-d-L_LDL_PL_pct	Phospholipids to total lipids ratio in large LDL	Inverse variance weighted	88	93.7277	60	0.359848	1.24985	0.414168	0.555024	2.81453	0.00349266
met-d-L_LDL_TG	Triglycerides in large LDL	Inverse variance weighted	107	243.559	95	0.609951	1.60118	0.0623919	1.41687	1.80946	5.26086e-15
met-d-L_LDL_TG_pct	Triglycerides to total lipids ratio in large LDL	Inverse variance weighted	10	303.333	84	0.723077	1.90029	0.031306	1.7872	2.02054	1.44398e-26
met-d-L_VLDL_C	Cholesterol in large VLDL	Inverse variance weighted	30	248.661	87	0.650126	1.69061	0.0355973	1.57668	1.81278	1.73511e-17
met-d-L_VLDL_C_pct	Cholesterol to total lipids ratio in large VLDL	Inverse variance weighted	72	220.509	73	0.668948	1.73801	0.060567	1.54346	1.95708	9.93935e-17
met-d-L_VLDL_CE	Cholesteryl esters in large VLDL	Inverse variance weighted	96	208.315	89	0.572762	1.52991	0.0638087	1.35005	1.73373	1.45491e-11
met-d-L_VLDL_CE_pct	Cholesteryl esters to total lipids ratio in large VLDL	Inverse variance weighted	60	253.694	82	0.676776	1.75893	0.0482298	1.60027	1.93331	1.96278e-19
met-d-L_VLDL_FC	Free cholesterol in large VLDL	Inverse variance weighted	24	274.417	91	0.668388	1.73654	0.03301	1.62774	1.85261	2.77137e-20
met-d-L_VLDL_FC_pct	Free cholesterol to total lipids ratio in large VLDL	Inverse variance weighted	17	180.504	70	0.612198	1.60581	0.0352601	1.49858	1.72071	1.04785e-11
met-d-L_VLDL_L	Total lipids in large VLDL	Inverse variance weighted	90	280.437	89	0.682638	1.7751	0.055292	1.59278	1.97828	1.11587e-21
met-d-L_VLDL_P	Concentration of large VLDL particles	Inverse variance weighted	98	275.382	85	0.691337	1.79994	0.0613784	1.59592	2.03004	6.10002e-22
met-d-L_VLDL_PL	Phospholipids in large VLDL	Inverse variance weighted	68	276.05	90	0.673972	1.75135	0.0468384	1.59773	1.91974	9.00871e-21
met-d-L_VLDL_PL_pct	Phospholipids to total lipids ratio in large VLDL	Inverse variance weighted	61	295.108	99	0.66453	1.72653	0.0407982	1.59384	1.87026	2.21467e-21
met-d-L_VLDL_TG	Triglycerides in large VLDL	Inverse variance weighted	101	319.946	92	0.712452	1.86485	0.0556942	1.672	2.07995	5.90035e-27
met-d-L_VLDL_TG_pct	Triglycerides to total lipids ratio in large VLDL	Inverse variance weighted	97	147.376	78	0.47074	1.37457	0.095022	1.14099	1.65596	3.49633e-06
met-d-LA	Linoleic acid	Inverse variance weighted	74	188.746	62	0.671516	1.74479	0.0753475	1.50524	2.02246	9.98311e-15
met-d-LA_pct	Ratio of linoleic acid to total fatty acids	Inverse variance weighted	78	106.408	40	0.624087	1.63101	0.220472	1.05873	2.51261	6.12512e-08
met-d-Lactate	Lactate	Inverse variance weighted	89	10.6942	9	0.158422	1.09007	-0.010023	1.11169	1.06886	0.297254
met-d-LDL_C	LDL cholesterol	Inverse variance weighted	69	184.291	63	0.658148	1.71034	0.0708079	1.4887	1.96496	7.97832e-14
met-d-LDL_CE	Cholesteryl esters in LDL	Inverse variance weighted	79	178.688	59	0.669815	1.74029	0.0858399	1.4708	2.05916	5.67573e-14
met-d-LDL_FC	Free cholesterol in LDL	Inverse variance weighted	65	212.008	64	0.698124	1.82006	0.0642412	1.60473	2.06428	9.57208e-18
met-d-LDL_L	Total lipids in LDL	Inverse variance weighted	79	182.236	61	0.665269	1.72843	0.0823963	1.47067	2.03137	5.24389e-14
met-d-LDL_P	Concentration of LDL particles	Inverse variance weighted	66	181.247	67	0.630339	1.64474	0.0647773	1.44863	1.8674	1.8374e-12
met-d-LDL_PL	Phospholipids in LDL	Inverse variance weighted	73	178.107	59	0.668739	1.73746	0.0798833	1.48565	2.03195	6.92436e-14
met-d-LDL_size	Average diameter for LDL particles	Inverse variance weighted	78	56.6207	35	0.381851	1.2719	-0.1392	1.67087	0.968198	0.0117953
met-d-LDL_TG	Triglycerides in LDL	Inverse variance weighted	88	322.259	98	0.695896	1.81338	0.0486492	1.64846	1.9948	1.05907e-25
met-d-Leu	Leucine	Inverse variance weighted	99	45.4423	16	0.647905	1.68527	-0.117793	2.12294	1.33784	0.000118692
met-d-M_HDL_C	Cholesterol in medium HDL	Inverse variance weighted	58	380.522	106	0.721436	1.89469	0.0376869	1.75978	2.03994	1.34174e-32
met-d-M_HDL_C_pct	Cholesterol to total lipids ratio in medium HDL	Inverse variance weighted	56	386.957	111	0.713146	1.86711	0.0359279	1.74015	2.00333	3.19778e-32
met-d-M_HDL_CE	Cholesteryl esters in medium HDL	Inverse variance weighted	69	377.76	106	0.719398	1.8878	0.0400441	1.74529	2.04193	3.66593e-32
met-d-M_HDL_CE_pct	Cholesteryl esters to total lipids ratio in medium HDL	Inverse variance weighted	62	355.683	90	0.746966	1.98797	0.043845	1.82427	2.16637	2.90835e-33
met-d-M_HDL_FC	Free cholesterol in medium HDL	Inverse variance weighted	110	320.207	98	0.693948	1.8076	0.0559786	1.61977	2.01721	2.18024e-25
met-d-M_HDL_FC_pct	Free cholesterol to total lipids ratio in medium HDL	Inverse variance weighted	97	407.296	126	0.690643	1.79792	0.0398504	1.66283	1.94398	2.32162e-31
met-d-M_HDL_L	Total lipids in medium HDL	Inverse variance weighted	89	250.122	82	0.67216	1.7465	0.0610257	1.54961	1.96841	6.68318e-19
met-d-M_HDL_P	Concentration of medium HDL particles	Inverse variance weighted	69	314.805	90	0.714109	1.87025	0.0464683	1.70744	2.04859	1.0611e-26
met-d-M_HDL_PL	Phospholipids in medium HDL	Inverse variance weighted	31	242.263	79	0.673908	1.75118	0.0390968	1.622	1.89065	1.77709e-18
met-d-M_HDL_PL_pct	Phospholipids to total lipids ratio in medium HDL	Inverse variance weighted	96	370.547	98	0.735526	1.9445	0.04935	1.76523	2.14198	2.6732e-33
met-d-M_HDL_TG	Triglycerides in medium HDL	Inverse variance weighted	84	289.119	83	0.712921	1.86638	0.0557075	1.67333	2.0817	1.3333e-24
met-d-M_HDL_TG_pct	Triglycerides to total lipids ratio in medium HDL	Inverse variance weighted	121	373	104	0.721179	1.89382	0.0538744	1.70404	2.10473	5.69702e-32
met-d-M_LDL_C	Cholesterol in medium LDL	Inverse variance weighted	68	185.098	55	0.702859	1.83451	0.0787212	1.57221	2.14056	5.49646e-16
met-d-M_LDL_C_pct	Cholesterol to total lipids ratio in medium LDL	Inverse variance weighted	60	170.435	38	0.777042	2.11782	0.0981404	1.74723	2.56701	1.08391e-18
met-d-M_LDL_CE	Cholesteryl esters in medium LDL	Inverse variance weighted	41	174.359	60	0.655882	1.70469	0.0545061	1.53197	1.89689	4.32523e-13
met-d-M_LDL_CE_pct	Cholesteryl esters to total lipids ratio in medium LDL	Inverse variance weighted	60	85.4849	49	0.426799	1.32083	0.123184	1.0375	1.68152	0.000968685
met-d-M_LDL_FC	Free cholesterol in medium LDL	Inverse variance weighted	85	182.743	59	0.677142	1.75992	0.0912489	1.47171	2.10459	1.4025e-14
met-d-M_LDL_FC_pct	Free cholesterol to total lipids ratio in medium LDL	Inverse variance weighted	86	353.345	104	0.70567	1.84324	0.0450194	1.68757	2.01328	6.8179e-29
met-d-M_LDL_L	Total lipids in medium LDL	Inverse variance weighted	90	176.549	55	0.688471	1.79164	0.10628	1.45473	2.20657	1.14929e-14
met-d-M_LDL_P	Concentration of medium LDL particles	Inverse variance weighted	58	153.523	60	0.60918	1.5996	0.0681534	1.39958	1.8282	3.85832e-10
met-d-M_LDL_PL	Phospholipids in medium LDL	Inverse variance weighted	56	178.924	57	0.681429	1.77173	0.0674749	1.55225	2.02224	1.64118e-14
met-d-M_LDL_PL_pct	Phospholipids to total lipids ratio in medium LDL	Inverse variance weighted	106	137.586	44	0.680201	1.76832	0.267433	1.04693	2.98679	1.43894e-11
met-d-M_LDL_TG	Triglycerides in medium LDL	Inverse variance weighted	88	322.421	92	0.714659	1.87205	0.051225	1.69322	2.06977	2.41428e-27
met-d-M_LDL_TG_pct	Triglycerides to total lipids ratio in medium LDL	Inverse variance weighted	28	260.789	80	0.693238	1.80551	0.0379768	1.676	1.94503	5.10883e-21
met-d-M_VLDL_C	Cholesterol in medium VLDL	Inverse variance weighted	75	177.169	64	0.638763	1.66381	0.0759922	1.43357	1.93103	1.46055e-12
met-d-M_VLDL_C_pct	Cholesterol to total lipids ratio in medium VLDL	Inverse variance weighted	61	323.514	103	0.681621	1.77226	0.0393898	1.64058	1.91451	1.32578e-24
met-d-M_VLDL_CE	Cholesteryl esters in medium VLDL	Inverse variance weighted	20	170.859	61	0.64298	1.67361	0.0415213	1.5428	1.8155	2.38639e-12
met-d-M_VLDL_CE_pct	Cholesteryl esters to total lipids ratio in medium VLDL	Inverse variance weighted	91	346.99	108	0.688752	1.79245	0.0450142	1.64108	1.95778	7.24727e-27
met-d-M_VLDL_FC	Free cholesterol in medium VLDL	Inverse variance weighted	95	176.109	69	0.608196	1.59759	0.0919947	1.33401	1.91326	2.5594e-11
met-d-M_VLDL_FC_pct	Free cholesterol to total lipids ratio in medium VLDL	Inverse variance weighted	65	274.137	86	0.686288	1.7854	0.0477234	1.62597	1.96046	1.70835e-21
met-d-M_VLDL_L	Total lipids in medium VLDL	Inverse variance weighted	100	146.843	80	0.455199	1.35482	0.0979074	1.11825	1.64143	7.71502e-06
met-d-M_VLDL_P	Concentration of medium VLDL particles	Inverse variance weighted	81	128.979	77	0.403004	1.29424	0.0747264	1.11791	1.49838	0.000190782
met-d-M_VLDL_PL	Phospholipids in medium VLDL	Inverse variance weighted	71	140.548	80	0.430798	1.32546	0.056623	1.18623	1.48103	3.40695e-05
met-d-M_VLDL_PL_pct	Phospholipids to total lipids ratio in medium VLDL	Inverse variance weighted	83	195.156	74	0.620816	1.62396	0.0693741	1.4175	1.86049	7.32094e-13
met-d-M_VLDL_TG	Triglycerides in medium VLDL	Inverse variance weighted	75	311.031	86	0.723501	1.90175	0.0501507	1.72371	2.09818	3.18093e-27
met-d-M_VLDL_TG_pct	Triglycerides to total lipids ratio in medium VLDL	Inverse variance weighted	60	310.702	97	0.687804	1.78973	0.0412478	1.65073	1.94043	3.34126e-24
met-d-MUFA	Monounsaturated fatty acids	Inverse variance weighted	90	268.751	83	0.691165	1.79944	0.059461	1.60148	2.02186	1.88569e-21
met-d-MUFA_pct	Ratio of monounsaturated fatty acids to total fatty acids	Inverse variance weighted	133	292.312	82	0.719478	1.88806	0.0798259	1.61461	2.20783	2.20647e-25
met-d-non_HDL_C	Total cholesterol minus HDL-C	Inverse variance weighted	94	191.095	62	0.675555	1.75562	0.0946196	1.45844	2.11335	4.44492e-15
met-d-Omega_3	Omega-3 fatty acids	Inverse variance weighted	104	260.147	74	0.715546	1.87497	0.0740203	1.62176	2.16771	1.54536e-22
met-d-Omega_3_pct	Ratio of omega-3 fatty acids to total fatty acids	Inverse variance weighted	69	183.166	56	0.694267	1.80854	0.0787836	1.54977	2.11053	2.02761e-15
met-d-Omega_6	Omega-6 fatty acids	Inverse variance weighted	20	171.173	65	0.620267	1.62278	0.0389815	1.50342	1.75163	1.69841e-11
met-d-Omega_6_by_Omega_3	Ratio of omega-6 fatty acids to omega-3 fatty acids	Inverse variance weighted	127	204.715	55	0.731334	1.92927	0.149643	1.43885	2.58686	4.20511e-19
met-d-Omega_6_pct	Ratio of omega-6 fatty acids to total fatty acids	Inverse variance weighted	33	199.396	58	0.709122	1.85415	0.051313	1.67674	2.05033	2.09712e-17
met-d-Phe	Phenylalanine	Inverse variance weighted	61	16.0954	13	0.192317	1.1127	-0.0203997	1.15809	1.06909	0.244016
met-d-Phosphatidylc	Phosphatidylcholines	Inverse variance weighted	70	216.031	77	0.64357	1.67499	0.0567983	1.49853	1.87224	3.9813e-15
met-d-Phosphoglyc	Phosphoglycerides	Inverse variance weighted	62	265.783	69	0.74039	1.96263	0.0559309	1.75885	2.19002	6.99874e-25
met-d-PUFA	Polyunsaturated fatty acids	Inverse variance weighted	148	264.491	73	0.723998	1.90346	0.109424	1.53603	2.35878	1.65489e-23
met-d-PUFA_by_MUFA	Ratio of polyunsaturated fatty acids to monounsaturated fatty acids	Inverse variance weighted	67	255.625	74	0.710514	1.8586	0.0555133	1.66699	2.07224	7.93772e-22
met-d-PUFA_pct	Ratio of polyunsaturated fatty acids to total fatty acids	Inverse variance weighted	91	209.093	54	0.741741	1.96776	0.0957354	1.6311	2.37391	4.12021e-20
met-d-Pyruvate	Pyruvate	Inverse variance weighted	86	30.7562	19	0.382239	1.2723	-0.0466989	1.39425	1.16102	0.0429289
met-d-Remnant_C	Remnant cholesterol (non-HDL, non-LDL -cholesterol)	Inverse variance weighted	70	177.205	66	0.627549	1.63857	0.0693471	1.43033	1.87713	4.0653e-12
met-d-S_HDL_C	Cholesterol in small HDL	Inverse variance weighted	87	154.725	60	0.612214	1.60585	0.104918	1.30736	1.97248	2.64107e-10
met-d-S_HDL_C_pct	Cholesterol to total lipids ratio in small HDL	Inverse variance weighted	25	223.447	73	0.6733	1.74955	0.0391591	1.62029	1.88912	3.63832e-17
met-d-S_HDL_CE	Cholesteryl esters in small HDL	Inverse variance weighted	58	128.307	53	0.586928	1.55592	0.0820309	1.32483	1.82732	3.46561e-08
met-d-S_HDL_CE_pct	Cholesteryl esters to total lipids ratio in small HDL	Inverse variance weighted	99	174.645	77	0.559105	1.50603	0.0866603	1.27077	1.78484	1.51e-09
met-d-S_HDL_FC	Free cholesterol in small HDL	Inverse variance weighted	63	159.795	59	0.630777	1.64572	0.0734066	1.42518	1.90038	3.1394e-11
met-d-S_HDL_FC_pct	Free cholesterol to total lipids ratio in small HDL	Inverse variance weighted	97	203.283	97	0.522833	1.44765	0.0583213	1.29128	1.62296	1.61571e-09
met-d-S_HDL_L	Total lipids in small HDL	Inverse variance weighted	114	228.32	59	0.741591	1.96719	0.106232	1.59742	2.42255	9.3266e-22
met-d-S_HDL_P	Concentration of small HDL particles	Inverse variance weighted	90	159.622	53	0.667965	1.73543	0.120804	1.36955	2.19907	1.28451e-12
met-d-S_HDL_PL	Phospholipids in small HDL	Inverse variance weighted	83	239.038	68	0.715527	1.87491	0.0690889	1.63746	2.14679	7.05816e-21
met-d-S_HDL_PL_pct	Phospholipids to total lipids ratio in small HDL	Inverse variance weighted	60	222.472	75	0.66288	1.72229	0.0529001	1.55267	1.91046	1.56871e-16
met-d-S_HDL_TG	Triglycerides in small HDL	Inverse variance weighted	93	313.897	97	0.690981	1.7989	0.0509346	1.62799	1.98776	1.09491e-24
met-d-S_HDL_TG_pct	Triglycerides to total lipids ratio in small HDL	Inverse variance weighted	17	393.862	110	0.720715	1.89224	0.0283466	1.78997	2.00035	1.38552e-33
met-d-S_LDL_C	Cholesterol in small LDL	Inverse variance weighted	99	183.784	63	0.657205	1.70798	0.10279	1.39632	2.0892	9.46402e-14
met-d-S_LDL_C_pct	Cholesterol to total lipids ratio in small LDL	Inverse variance weighted	99	100.146	37	0.630539	1.64519	2.6452	0.00921671	293.667	1.0027e-07
met-d-S_LDL_CE	Cholesteryl esters in small LDL	Inverse variance weighted	119	102.476	60	0.414499	1.30688	-0.264068	2.19288	0.778856	0.000525539
met-d-S_LDL_CE_pct	Cholesteryl esters to total lipids ratio in small LDL	Inverse variance weighted	104	217.238	65	0.700789	1.82815	0.0924423	1.52519	2.19129	2.74807e-18
met-d-S_LDL_FC	Free cholesterol in small LDL	Inverse variance weighted	82	156.706	63	0.597973	1.57715	0.0908535	1.31989	1.88455	6.04744e-10
met-d-S_LDL_FC_pct	Free cholesterol to total lipids ratio in small LDL	Inverse variance weighted	36	318.292	96	0.69839	1.82086	0.0354119	1.69877	1.95173	1.27647e-25
met-d-S_LDL_L	Total lipids in small LDL	Inverse variance weighted	89	178.164	62	0.652006	1.69517	0.093448	1.41146	2.03591	3.60575e-13
met-d-S_LDL_P	Concentration of small LDL particles	Inverse variance weighted	97	179.482	67	0.626703	1.63671	0.096115	1.35568	1.976	3.24842e-12
met-d-S_LDL_PL	Phospholipids in small LDL	Inverse variance weighted	54	177.813	68	0.617575	1.61706	0.0558131	1.4495	1.804	9.15645e-12
met-d-S_LDL_PL_pct	Phospholipids to total lipids ratio in small LDL	Inverse variance weighted	112	226.112	67	0.703687	1.83707	0.0950338	1.52486	2.21319	3.97826e-19
met-d-S_LDL_TG	Triglycerides in small LDL	Inverse variance weighted	98	283.92	86	0.697097	1.81697	0.0600962	1.61508	2.04411	5.51404e-23
met-d-S_LDL_TG_pct	Triglycerides to total lipids ratio in small LDL	Inverse variance weighted	69	329.203	93	0.717499	1.88144	0.0450154	1.72255	2.05498	3.92076e-28
met-d-S_VLDL_C	Cholesterol in small VLDL	Inverse variance weighted	74	129.945	73	0.438222	1.33419	0.0706767	1.1616	1.53242	4.69662e-05
met-d-S_VLDL_C_pct	Cholesterol to total lipids ratio in small VLDL	Inverse variance weighted	74	241.689	82	0.660721	1.71681	0.0543495	1.54333	1.90979	1.16766e-17
met-d-S_VLDL_CE	Cholesteryl esters in small VLDL	Inverse variance weighted	70	152.839	81	0.470032	1.37365	0.0549352	1.23343	1.52981	2.47387e-06
met-d-S_VLDL_CE_pct	Cholesteryl esters to total lipids ratio in small VLDL	Inverse variance weighted	57	196.5	86	0.56234	1.51158	0.0444802	1.38538	1.64928	1.25232e-10
met-d-S_VLDL_FC	Free cholesterol in small VLDL	Inverse variance weighted	81	173.469	67	0.613764	1.60906	0.0790548	1.3781	1.87874	2.21079e-11
met-d-S_VLDL_FC_pct	Free cholesterol to total lipids ratio in small VLDL	Inverse variance weighted	74	275.92	91	0.670194	1.74129	0.0484403	1.58357	1.91472	1.66233e-20
met-d-S_VLDL_L	Total lipids in small VLDL	Inverse variance weighted	70	217.691	96	0.559009	1.50586	0.044685	1.37958	1.6437	1.93573e-11
met-d-S_VLDL_P	Concentration of small VLDL particles	Inverse variance weighted	85	223.975	96	0.571382	1.52744	0.0513946	1.38107	1.68932	3.12212e-12
met-d-S_VLDL_PL	Phospholipids in small VLDL	Inverse variance weighted	107	141.866	81	0.429039	1.32342	0.120861	1.04428	1.67716	3.40231e-05
met-d-S_VLDL_PL_pct	Phospholipids to total lipids ratio in small VLDL	Inverse variance weighted	87	323.435	97	0.700094	1.82603	0.0487292	1.6597	2.00903	3.80402e-26
met-d-S_VLDL_TG	Triglycerides in small VLDL	Inverse variance weighted	142	379.539	100	0.736522	1.94818	0.0618163	1.72587	2.19911	3.64586e-34
met-d-S_VLDL_TG_pct	Triglycerides to total lipids ratio in small VLDL	Inverse variance weighted	63	253.767	88	0.653225	1.69815	0.0462966	1.55084	1.85945	5.46557e-18
met-d-SFA	Saturated fatty acids	Inverse variance weighted	93	239.86	68	0.716502	1.87813	0.0752587	1.62055	2.17664	5.23467e-21
met-d-SFA_pct	Ratio of saturated fatty acids to total fatty acids	Inverse variance weighted	81	105.413	24	0.772325	2.09576	0.387321	0.980952	4.47751	3.53373e-12
met-d-Sphingomyelins	Sphingomyelins	Inverse variance weighted	87	259.09	69	0.733684	1.93777	0.0682918	1.695	2.2153	8.52966e-24
met-d-TG_by_PG	Ratio of triglycerides to phosphoglycerides	Inverse variance weighted	92	407.812	113	0.722911	1.89972	0.0424818	1.74795	2.06468	6.00166e-35
met-d-Total_BCAA	Total concentration of branched-chain amino acids (leucine + isoleucine + valine)	Inverse variance weighted	119	41.6752	16	0.616078	1.61391	-0.0772021	1.87756	1.38728	0.000441073
met-d-Total_C	Total cholesterol	Inverse variance weighted	37	203.239	72	0.645737	1.68011	0.044214	1.54064	1.8322	1.89363e-14
met-d-Total_CE	Total esterified cholesterol	Inverse variance weighted	91	271.534	73	0.731158	1.92864	0.0661795	1.69402	2.19576	1.23178e-24
met-d-Total_FA	Total fatty acids	Inverse variance weighted	47	268.698	77	0.713433	1.86804	0.0458051	1.70764	2.04351	4.73205e-23
met-d-Total_FC	Total free cholesterol	Inverse variance weighted	70	183.91	66	0.641128	1.66928	0.0685578	1.45939	1.90936	4.57974e-13
met-d-Total_L	Total lipids in lipoprotein particles	Inverse variance weighted	61	175.839	69	0.607596	1.59637	0.0596264	1.42029	1.79427	2.78446e-11
met-d-Total_P	Total concentration of lipoprotein particles	Inverse variance weighted	72	255.066	68	0.733402	1.93674	0.0617086	1.71611	2.18574	1.94321e-23
met-d-Total_PL	Total phospholipids in lipoprotein particles	Inverse variance weighted	90	242.319	68	0.719378	1.88773	0.0729446	1.63624	2.17787	2.13541e-21
met-d-Total_TG	Total triglycerides	Inverse variance weighted	74	285.542	89	0.688312	1.79118	0.0491639	1.62664	1.97237	1.8899e-22
met-d-Tyr	Tyrosine	Inverse variance weighted	93	156.997	36	0.770696	2.08831	0.175651	1.48005	2.94654	4.72295e-17
met-d-Unsaturation	Degree of unsaturation	Inverse variance weighted	89	188.56	70	0.628766	1.64126	0.0800314	1.40298	1.92	8.03818e-13
met-d-Val	Valine	Inverse variance weighted	74	46.3296	23	0.503557	1.41927	-0.144949	1.88559	1.06827	0.00272112
met-d-VLDL_C	VLDL cholesterol	Inverse variance weighted	107	134.976	74	0.451756	1.35056	0.157802	0.991265	1.84008	1.94609e-05
met-d-VLDL_CE	Cholesteryl esters in VLDL	Inverse variance weighted	85	138.126	69	0.500454	1.41486	0.0938433	1.17715	1.70057	1.57102e-06
met-d-VLDL_FC	Free cholesterol in VLDL	Inverse variance weighted	84	179.904	85	0.527525	1.45482	0.0612222	1.29032	1.6403	8.96763e-09
met-d-VLDL_L	Total lipids in VLDL	Inverse variance weighted	78	202.886	89	0.561329	1.50984	0.0529945	1.36088	1.6751	7.09331e-11
met-d-VLDL_P	Concentration of VLDL particles	Inverse variance weighted	81	184.606	92	0.501641	1.41654	0.0527174	1.27748	1.57073	3.56875e-08
met-d-VLDL_PL	Phospholipids in VLDL	Inverse variance weighted	149	200.251	90	0.550563	1.49165	0.140954	1.13157	1.96629	2.29708e-10
met-d-VLDL_size	Average diameter for VLDL particles	Inverse variance weighted	91	334.607	101	0.698153	1.82015	0.0479515	1.65687	1.99951	8.3736e-27
met-d-VLDL_TG	Triglycerides in VLDL	Inverse variance weighted	63	325.288	95	0.707951	1.85043	0.0426903	1.7019	2.01192	5.70859e-27
met-d-XL_HDL_C	Cholesterol in very large HDL	Inverse variance weighted	34	363.351	129	0.644971	1.67829	0.0274027	1.59053	1.7709	3.5484e-24
met-d-XL_HDL_C_pct	Cholesterol to total lipids ratio in very large HDL	Inverse variance weighted	84	217.888	71	0.674145	1.75181	0.0698194	1.52776	2.00872	7.79565e-17
met-d-XL_HDL_CE	Cholesteryl esters in very large HDL	Inverse variance weighted	71	376.595	132	0.649491	1.68908	0.0334846	1.58179	1.80365	2.25971e-25
met-d-XL_HDL_CE_pct	Cholesteryl esters to total lipids ratio in very large HDL	Inverse variance weighted	9	149.698	51	0.659315	1.71326	0.0400889	1.58379	1.85331	1.22954e-11
met-d-XL_HDL_FC	Free cholesterol in very large HDL	Inverse variance weighted	105	339.34	104	0.693523	1.80635	0.050695	1.63549	1.99505	9.68556e-27
met-d-XL_HDL_FC_pct	Free cholesterol to total lipids ratio in very large HDL	Inverse variance weighted	83	392.25	120	0.694072	1.80797	0.038854	1.6754	1.95103	1.2461e-30
met-d-XL_HDL_L	Total lipids in very large HDL	Inverse variance weighted	91	395.538	122	0.69156	1.80059	0.0398802	1.6652	1.94698	1.30298e-30
met-d-XL_HDL_P	Concentration of very large HDL particles	Inverse variance weighted	38	432.692	118	0.727289	1.91491	0.0311243	1.80159	2.03536	1.75446e-37
met-d-XL_HDL_PL	Phospholipids in very large HDL	Inverse variance weighted	72	400.398	117	0.70779	1.84992	0.0374539	1.71898	1.99083	1.11206e-32
met-d-XL_HDL_PL_pct	Phospholipids to total lipids ratio in very large HDL	Inverse variance weighted	99	299.308	96	0.67926	1.76573	0.0541365	1.58797	1.96339	9.64705e-23
met-d-XL_HDL_TG	Triglycerides in very large HDL	Inverse variance weighted	80	208.458	85	0.592243	1.56603	0.05686	1.40087	1.75065	2.30106e-12
met-d-XL_HDL_TG_pct	Triglycerides to total lipids ratio in very large HDL	Inverse variance weighted	98	391.123	98	0.74944	1.99776	0.0491629	1.81424	2.19984	1.19604e-36
met-d-XL_VLDL_C	Cholesterol in very large VLDL	Inverse variance weighted	65	257.781	90	0.650866	1.6924	0.046006	1.54648	1.8521	4.24155e-18
met-d-XL_VLDL_C_pct	Cholesterol to total lipids ratio in very large VLDL	Inverse variance weighted	71	311.06	87	0.720311	1.89087	0.0484348	1.71963	2.07917	6.03023e-27
met-d-XL_VLDL_CE	Cholesteryl esters in very large VLDL	Inverse variance weighted	78	269.807	90	0.666428	1.73143	0.0505465	1.56812	1.91175	7.54733e-20
met-d-XL_VLDL_CE_pct	Cholesteryl esters to total lipids ratio in very large VLDL	Inverse variance weighted	76	299.414	91	0.696073	1.81391	0.0485538	1.64925	1.99501	4.81744e-24
met-d-XL_VLDL_FC	Free cholesterol in very large VLDL	Inverse variance weighted	67	247.968	83	0.66528	1.72846	0.0505566	1.5654	1.90851	2.44506e-18
met-d-XL_VLDL_FC_pct	Free cholesterol to total lipids ratio in very large VLDL	Inverse variance weighted	102	241.264	66	0.72644	1.91194	0.0832087	1.62422	2.25062	8.49221e-22
met-d-XL_VLDL_L	Total lipids in very large VLDL	Inverse variance weighted	82	265.11	88	0.668063	1.73569	0.0533379	1.5634	1.92697	1.20773e-19
met-d-XL_VLDL_P	Concentration of very large VLDL particles	Inverse variance weighted	69	285.376	89	0.68813	1.79066	0.0474748	1.63156	1.96528	2.00325e-22
met-d-XL_VLDL_PL	Phospholipids in very large VLDL	Inverse variance weighted	93	249.541	84	0.663382	1.72358	0.061777	1.52702	1.94544	2.50924e-18
met-d-XL_VLDL_PL_pct	Phospholipids to total lipids ratio in very large VLDL	Inverse variance weighted	39	98.6155	57	0.421998	1.31533	0.0509114	1.19042	1.45336	0.000519927
met-d-XL_VLDL_TG	Triglycerides in very large VLDL	Inverse variance weighted	75	280.11	98	0.650138	1.69064	0.0454851	1.54644	1.84829	1.91924e-19
met-d-XL_VLDL_TG_pct	Triglycerides to total lipids ratio in very large VLDL	Inverse variance weighted	72	219.817	73	0.667906	1.73528	0.0606138	1.5409	1.95418	1.25824e-16
met-d-XS_VLDL_C	Cholesterol in very small VLDL	Inverse variance weighted	89	199.695	72	0.639449	1.66539	0.0754979	1.43632	1.931	6.07312e-14
met-d-XS_VLDL_C_pct	Cholesterol to total lipids ratio in very small VLDL	Inverse variance weighted	105	392.998	99	0.74809	1.99241	0.0505082	1.80461	2.19974	1.18517e-36
met-d-XS_VLDL_CE	Cholesteryl esters in very small VLDL	Inverse variance weighted	59	230.91	73	0.68386	1.77853	0.0534808	1.60154	1.97508	2.75727e-18
met-d-XS_VLDL_CE_pct	Cholesteryl esters to total lipids ratio in very small VLDL	Inverse variance weighted	64	392.707	103	0.737718	1.95261	0.0397252	1.80635	2.11072	2.06797e-35
met-d-XS_VLDL_FC	Free cholesterol in very small VLDL	Inverse variance weighted	130	217.058	84	0.613006	1.60749	0.0988035	1.32448	1.95097	1.00411e-13
met-d-XS_VLDL_FC_pct	Free cholesterol to total lipids ratio in very small VLDL	Inverse variance weighted	62	184.819	59	0.68077	1.7699	0.0694045	1.54479	2.0278	6.81886e-15
met-d-XS_VLDL_L	Total lipids in very small VLDL	Inverse variance weighted	111	199	88	0.557789	1.50378	0.0792004	1.28756	1.75631	1.42305e-10
met-d-XS_VLDL_P	Concentration of very small VLDL particles	Inverse variance weighted	90	195.084	80	0.58992	1.56159	0.0691167	1.36374	1.78813	1.33047e-11
met-d-XS_VLDL_PL	Phospholipids in very small VLDL	Inverse variance weighted	48	210.493	94	0.553429	1.49642	0.0370671	1.39156	1.60919	6.56507e-11
met-d-XS_VLDL_PL_pct	Phospholipids to total lipids ratio in very small VLDL	Inverse variance weighted	23	242.23	71	0.70689	1.84708	0.0397077	1.70877	1.99657	1.49206e-20
met-d-XS_VLDL_TG	Triglycerides in very small VLDL	Inverse variance weighted	54	282.647	104	0.63205	1.64856	0.0369507	1.53339	1.77239	1.93217e-18
met-d-XS_VLDL_TG_pct	Triglycerides to total lipids ratio in very small VLDL	Inverse variance weighted	126	348.429	102	0.707258	1.84824	0.0578462	1.65013	2.07013	1.13826e-28
met-d-XXL_VLDL_C	Cholesterol in chylomicrons and extremely large VLDL	Inverse variance weighted	58	300.339	87	0.710327	1.858	0.0446372	1.70235	2.02788	2.92955e-25
met-d-XXL_VLDL_C_pct	Cholesterol to total lipids ratio in chylomicrons and extremely large VLDL	Inverse variance weighted	92	36.74	29	0.21067	1.12557	-0.024231	1.18031	1.07336	0.152992
met-d-XXL_VLDL_CE	Cholesteryl esters in chylomicrons and extremely large VLDL	Inverse variance weighted	144	322.299	89	0.723859	1.90298	0.0756344	1.64079	2.20707	3.64559e-28
met-d-XXL_VLDL_CE_pct	Cholesteryl esters to total lipids ratio in chylomicrons and extremely large VLDL	Inverse variance weighted	109	53.3003	30	0.437151	1.33292	-0.0662435	1.51772	1.17062	0.00549593
met-d-XXL_VLDL_FC	Free cholesterol in chylomicrons and extremely large VLDL	Inverse variance weighted	56	293.678	88	0.700352	1.82681	0.0436802	1.67692	1.9901	5.89463e-24
met-d-XXL_VLDL_FC_pct	Free cholesterol to total lipids ratio in chylomicrons and extremely large VLDL	Inverse variance weighted	60	91.3529	33	0.638764	1.66381	0.188545	1.14977	2.40767	2.21998e-07
met-d-XXL_VLDL_L	Total lipids in chylomicrons and extremely large VLDL	Inverse variance weighted	97	254.132	82	0.677333	1.76045	0.0648257	1.55039	1.99896	1.68825e-19
met-d-XXL_VLDL_P	Concentration of chylomicrons and extremely large VLDL particles	Inverse variance weighted	66	263.841	80	0.696787	1.81604	0.0513764	1.64208	2.00844	1.73985e-21
met-d-XXL_VLDL_PL	Phospholipids in chylomicrons and extremely large VLDL	Inverse variance weighted	95	274.315	89	0.675556	1.75562	0.0577367	1.56777	1.96597	9.20975e-21
met-d-XXL_VLDL_PL_pct	Phospholipids to total lipids ratio in chylomicrons and extremely large VLDL	Inverse variance weighted	74	142.542	57	0.600119	1.58137	0.094633	1.31365	1.90365	2.81701e-09
met-d-XXL_VLDL_TG	Triglycerides in chylomicrons and extremely large VLDL	Inverse variance weighted	73	242.825	77	0.6829	1.77583	0.0569755	1.58819	1.98564	4.59229e-19
met-d-XXL_VLDL_TG_pct	Triglycerides to total lipids ratio in chylomicrons and extremely large VLDL	Inverse variance weighted	68	42.5622	27	0.365635	1.25554	-0.0986723	1.52343	1.03476	0.0289464

## Sheet: Supplementary Table 6
id.exposure	SNP	effect_allele.exposure	other_allele.exposure	chr.exposure	pos.exposure	eaf.exposure	beta.exposure	se.exposure	pval.exposure	eaf.outcome	beta.outcome	se.outcome	pval.outcome	appF	effect_allele.outcome	other_allele.outcome	chr.outcome	pos.outcome	samplesize.outcome
met-d-Gln	rs10757283	T	C	9	22134172	0.423362	-0.0240149	0.00418926	8.40001e-09	0.422563	-0.00189341	0.00439461	0.67	32.8615	T	C	9	22134172	206839
met-d-Gln	rs113674212	A	C	12	47198856	0.068158	0.135012	0.00820575	1.69981e-60	0.068113	0.00701597	0.00861089	0.42	270.712	A	C	12	47198856	206839
met-d-Gln	rs117433039	C	T	12	47160241	0.031691	-0.0797091	0.0118207	9.3994e-12	0.031449	-0.0102537	0.0124354	0.41	45.4705	C	T	12	47160241	206839
met-d-Gln	rs117643180	A	C	17	7185779	0.025849	0.0696173	0.0130999	2.69998e-08	0.025697	-0.0256699	0.0137747	0.062	28.2422	A	C	17	7185779	206839
met-d-Gln	rs12325419	A	G	16	70368909	0.11532	-0.0365295	0.00646914	6.49995e-09	0.116069	-0.020626	0.00677241	0.0023	31.8856	A	G	16	70368909	206839
met-d-Gln	rs1260326	C	T	2	27730940	0.604031	0.0792571	0.00422438	1.59993e-81	0.603876	0.00928784	0.00442702	0.036	352.006	C	T	2	27730940	206839
met-d-Gln	rs1274961	C	T	3	39191335	0.782876	-0.0292054	0.0050095	4.09996e-09	0.783268	0.00307481	0.00525526	0.56	33.9889	C	T	3	39191335	206839
met-d-Gln	rs12881221	T	C	14	21532312	0.156195	0.0398684	0.00574045	6.79986e-12	0.156562	0.0110413	0.00602035	0.067	48.2354	T	C	14	21532312	206839
met-d-Gln	rs13234131	G	A	7	73025975	0.129494	0.072124	0.00614974	2.60016e-32	0.128187	0.00444197	0.00647998	0.49	137.545	G	A	7	73025975	206839
met-d-Gln	rs141768399	T	C	12	56888701	0.084816	0.0878161	0.00783489	2.29985e-29	0.08386	0.0156354	0.00827849	0.059	125.627	T	C	12	56888701	206839
met-d-Gln	rs147139486	A	G	5	128218645	0.054064	-0.0513437	0.00928013	3.40001e-08	0.054399	0.00352769	0.00966756	0.72	30.6102	A	G	5	128218645	206839
met-d-Gln	rs17096421	T	A	10	88820592	0.056411	-0.0523709	0.00908473	3.29997e-09	0.056749	0.0173562	0.00951308	0.068	33.232	T	A	10	88820592	206839
met-d-Gln	rs17122673	C	T	12	59990767	0.106846	0.0806398	0.00672469	1.69981e-33	0.106864	-0.00312963	0.00705806	0.66	143.798	C	T	12	59990767	206839
met-d-Gln	rs1750768	T	C	10	22926227	0.041937	0.0582926	0.0103621	1.40001e-08	0.042179	0.00496175	0.0108343	0.65	31.6469	T	C	10	22926227	206839
met-d-Gln	rs1998848	A	G	14	21492229	0.010532	0.167169	0.0209615	1.59993e-16	0.010624	-0.00478172	0.0218701	0.83	63.6014	A	G	14	21492229	206839
met-d-Gln	rs2039098	T	C	20	56112882	0.597146	-0.0242568	0.00420175	4.49997e-09	0.598262	0.0100502	0.00442504	0.023	33.3278	T	C	20	56112882	206839
met-d-Gln	rs2083180	T	G	3	52668119	0.40395	0.0229262	0.00421161	4.49997e-08	0.404774	0.00571349	0.00442039	0.2	29.6325	T	G	3	52668119	206839
met-d-Gln	rs2168101	A	C	11	8255408	0.308265	-0.0671717	0.00461744	7.59976e-48	0.309816	-0.00934401	0.00483343	0.053	211.627	A	C	11	8255408	206839
met-d-Gln	rs2395779	T	C	6	41511950	0.285284	0.0248246	0.00461708	4.30002e-08	0.284678	0.00117832	0.00484725	0.81	28.9088	T	C	6	41511950	206839
met-d-Gln	rs2465624	T	G	12	47350414	0.317617	0.0257229	0.00443985	9.40005e-09	0.31799	-0.00092803	0.00465814	0.84	33.5663	T	G	12	47350414	206839
met-d-Gln	rs2608977	C	T	6	131877661	0.222857	-0.0356545	0.00498172	3.80014e-13	0.222408	0.00305366	0.00521725	0.56	51.2236	C	T	6	131877661	206839
met-d-Gln	rs2720586	T	C	8	17374777	0.767109	0.0413284	0.00493373	2.09991e-17	0.767466	-0.0027058	0.00518162	0.6	70.1692	T	C	8	17374777	206839
met-d-Gln	rs28929474	T	C	14	94844947	0.019978	0.0905016	0.0147981	6.59994e-10	0.019803	0.048923	0.0155811	0.0017	37.4025	T	C	14	94844947	206839
met-d-Gln	rs2939302	A	G	12	56860020	0.183195	-0.24961	0.00533702	1e-200	0.183568	0.0135315	0.00560424	0.016	2187.39	A	G	12	56860020	206839
met-d-Gln	rs35261542	A	C	6	20675792	0.260951	0.0296508	0.00471265	2.90001e-10	0.262447	0.00905227	0.00493128	0.066	39.5861	A	C	6	20675792	206839
met-d-Gln	rs3736951	T	C	14	100796401	0.513473	0.0323818	0.00417261	6.20012e-15	0.513977	0.00922003	0.00437339	0.035	60.2263	T	C	14	100796401	206839
met-d-Gln	rs3988	G	A	4	18241903	0.396083	-0.0223536	0.00422504	1.5e-08	0.395405	-0.0174478	0.00443358	8.3e-05	27.992	G	A	4	18241903	206839
met-d-Gln	rs4237150	C	G	9	4290085	0.403428	0.0334202	0.00421253	3.90032e-15	0.403542	-0.0153549	0.0044182	0.00051	62.9408	C	G	9	4290085	206839
met-d-Gln	rs4309084	G	A	10	114785278	0.466486	-0.0240784	0.00413537	4.90004e-09	0.466216	-0.00960688	0.00434842	0.027	33.9021	G	A	10	114785278	206839
met-d-Gln	rs4759254	T	C	12	57096674	0.66168	0.037081	0.00440475	8.80035e-18	0.661523	0.00437737	0.00462639	0.34	70.8697	T	C	12	57096674	206839
met-d-Gln	rs56335308	A	G	8	17419461	0.027373	0.115579	0.0126523	4.90004e-20	0.027013	0.00703058	0.013355	0.6	83.4486	A	G	8	17419461	206839
met-d-Gln	rs58673065	G	A	7	1885600	0.229249	0.0293382	0.00491048	1.89998e-09	0.229605	-0.00461926	0.0051577	0.37	35.696	G	A	7	1885600	206839
met-d-Gln	rs62182473	T	C	2	191740996	0.265297	-0.070732	0.00469721	8.10028e-52	0.264801	0.00599264	0.00491954	0.22	226.752	T	C	2	191740996	206839
met-d-Gln	rs6584138	C	A	10	99385055	0.55563	0.026458	0.00417588	2.80001e-10	0.555479	-0.00433883	0.00439729	0.32	40.1438	C	A	10	99385055	206839
met-d-Gln	rs697223	C	A	12	57426973	0.95183	0.0817046	0.00965148	8.49963e-18	0.951951	-0.00186339	0.010139	0.85	71.6647	C	A	12	57426973	206839
met-d-Gln	rs7078003	T	C	10	99359412	0.17848	0.103948	0.00540843	6.4998e-82	0.178773	-0.0134934	0.00566274	0.017	369.394	T	C	10	99359412	206839
met-d-Gln	rs7240148	C	T	18	31557481	0.433385	-0.022755	0.00417773	2.5e-08	0.434001	-0.00764314	0.00437109	0.08	29.667	C	T	18	31557481	206839
met-d-Gln	rs73186030	T	C	3	122013465	0.130234	0.0323949	0.00613691	3.09999e-08	0.130576	-0.00781531	0.00643285	0.22	27.8647	T	C	3	122013465	206839
met-d-Gln	rs738408	T	C	22	44324730	0.216546	0.0332557	0.00501608	3.50026e-11	0.216826	-0.00463899	0.00525942	0.38	43.9545	T	C	22	44324730	206839
met-d-Gln	rs74641138	T	C	12	56848079	0.027643	0.0849421	0.012575	1e-11	0.027925	0.0120368	0.0131572	0.36	45.6278	T	C	12	56848079	206839
met-d-Gln	rs78431863	T	C	11	74109553	0.041225	0.0758144	0.0104434	1.9002e-13	0.041054	0.0097452	0.010999	0.38	52.7011	T	C	11	74109553	206839
met-d-Gln	rs7925445	G	A	11	18398958	0.556145	0.028324	0.00417167	1.50003e-11	0.556057	0.00957449	0.0043771	0.029	46.0988	G	A	11	18398958	206839
met-d-Gln	rs79687284	C	G	1	214150821	0.034608	0.154204	0.011323	1.29987e-43	0.034877	0.0095635	0.0118328	0.42	185.468	C	G	1	214150821	206839
met-d-Gln	rs8074974	C	T	17	25595818	0.45004	0.0271741	0.00415806	1.29999e-10	0.449833	-0.00309093	0.00436176	0.48	42.7099	C	T	17	25595818	206839
met-d-Gln	rs838737	A	G	2	234325052	0.565468	-0.0236406	0.00416903	2.1e-08	0.565585	-0.00198174	0.00436681	0.65	32.1549	A	G	2	234325052	206839
met-d-Gln	rs9482770	C	T	6	127443092	0.448707	-0.0331188	0.00417326	2.19989e-15	0.447702	0.00216283	0.00436509	0.62	62.9794	C	T	6	127443092	206839
met-d-Gln	rs9687846	A	G	5	55861894	0.201368	-0.0288837	0.00514598	4.30002e-08	0.200691	0.00522328	0.00540348	0.33	31.5043	A	G	5	55861894	206839
met-d-L_LDL_L	rs102275	C	T	11	61557803	0.349784	-0.0549125	0.00427638	7.19946e-40	0.35206	-0.0336946	0.00453896	1.1e-13	164.888	C	T	11	61557803	206839
met-d-L_LDL_L	rs10260606	C	G	7	44584551	0.182659	0.0283227	0.00528141	2e-08	0.182775	0.00626522	0.00559758	0.26	28.7587	C	G	7	44584551	206839
met-d-L_LDL_L	rs10406257	G	A	19	45701262	0.625536	-0.0261936	0.00427858	3.29997e-09	0.62495	0.00120926	0.00455541	0.79	37.4793	G	A	19	45701262	206839
met-d-L_LDL_L	rs10504255	A	G	8	59398461	0.662963	-0.0230781	0.00434261	1.5e-08	0.662643	-0.00197197	0.00459326	0.67	28.2422	A	G	8	59398461	206839
met-d-L_LDL_L	rs10953298	T	C	7	100216773	0.235558	-0.0267931	0.00484447	4e-08	0.236243	0.00544903	0.00513096	0.29	30.5882	T	C	7	100216773	206839
met-d-L_LDL_L	rs111278137	A	G	19	45215081	0.021615	-0.135827	0.0145195	1.39991e-20	0.021572	0.00548343	0.0154446	0.72	87.5123	A	G	19	45215081	206839
met-d-L_LDL_L	rs11206517	G	T	1	55526428	0.033009	0.094659	0.0114462	6.59933e-17	0.033073	-0.0111898	0.0121184	0.36	68.3913	G	T	1	55526428	206839
met-d-L_LDL_L	rs112875651	A	G	8	126506694	0.392383	-0.0539835	0.0042473	1.59993e-39	0.390837	0.00935253	0.00449706	0.038	161.546	A	G	8	126506694	206839
met-d-L_LDL_L	rs114863007	A	G	6	34729158	0.09452	-0.0420603	0.00703033	1.79999e-10	0.094188	0.0137513	0.00743959	0.065	35.7926	A	G	6	34729158	206839
met-d-L_LDL_L	rs11591147	T	G	1	55505647	0.017458	-0.308137	0.0155798	3.80014e-90	0.017487	0.00155123	0.0165284	0.93	391.169	T	G	1	55505647	206839
met-d-L_LDL_L	rs1160983	A	G	19	45397229	0.030625	-0.465215	0.0118543	1e-200	0.030261	0.0182561	0.0126898	0.15	1540.12	A	G	19	45397229	206839
met-d-L_LDL_L	rs11621792	T	C	14	24871926	0.453802	0.0273075	0.00413003	3.59998e-12	0.452772	-0.0104776	0.0043877	0.017	43.7177	T	C	14	24871926	206839
met-d-L_LDL_L	rs116530815	C	A	19	11212941	0.027849	-0.0795719	0.0124764	4.19952e-11	0.027371	0.0272493	0.0133969	0.042	40.6762	C	A	19	11212941	206839
met-d-L_LDL_L	rs118147862	A	G	19	45319631	0.045766	-0.441404	0.010073	1e-200	0.045466	-0.0156218	0.0107345	0.15	1920.24	A	G	19	45319631	206839
met-d-L_LDL_L	rs12022410	G	A	1	66153933	0.532223	0.0227163	0.00411718	1.29999e-08	0.530743	0.00152749	0.00436596	0.73	30.4422	G	A	1	66153933	206839
met-d-L_LDL_L	rs12151108	A	G	19	11197261	0.119677	-0.146993	0.006279	4.79733e-123	0.118622	-0.00121425	0.00671386	0.86	548.04	A	G	19	11197261	206839
met-d-L_LDL_L	rs12208357	T	C	6	160543148	0.069998	0.0558195	0.00804342	1.10002e-12	0.070109	-0.00234912	0.00852365	0.78	48.1604	T	C	6	160543148	206839
met-d-L_LDL_L	rs12239737	A	T	1	63086001	0.334984	-0.0313834	0.00439403	7.19946e-14	0.335286	-0.0057377	0.00466287	0.22	51.0122	A	T	1	63086001	206839
met-d-L_LDL_L	rs1260326	C	T	2	27730940	0.603982	-0.0368488	0.00417902	3.90032e-19	0.603876	0.00928784	0.00442702	0.036	77.7495	C	T	2	27730940	206839
met-d-L_LDL_L	rs12740374	T	G	1	109817590	0.221059	-0.11507	0.00491936	5.39511e-123	0.221024	-0.0118809	0.00522108	0.023	547.151	T	G	1	109817590	206839
met-d-L_LDL_L	rs13278097	T	C	8	5364508	0.288947	0.0246147	0.00451199	3.89996e-08	0.288263	0.00736862	0.0047827	0.12	29.7614	T	C	8	5364508	206839
met-d-L_LDL_L	rs13414987	A	C	2	21141832	0.236044	0.0329119	0.00483459	6.59933e-13	0.23683	-0.00982343	0.00511321	0.055	46.3433	A	C	2	21141832	206839
met-d-L_LDL_L	rs1461729	G	A	8	9187242	0.899229	0.060767	0.00680129	5.10035e-20	0.89843	-0.00509709	0.00718217	0.48	79.8276	G	A	8	9187242	206839
met-d-L_LDL_L	rs1499279	G	T	5	52106278	0.04162	-0.0665734	0.0102785	3.89996e-10	0.041276	-0.0297639	0.0109394	0.0065	41.951	G	T	5	52106278	206839
met-d-L_LDL_L	rs1500188	G	A	5	122827953	0.450398	-0.0242238	0.0041188	1.5e-09	0.450602	-0.00522806	0.00435843	0.23	34.5894	G	A	5	122827953	206839
met-d-L_LDL_L	rs1883711	C	G	20	39179822	0.0312	0.0927344	0.0120159	2.29985e-15	0.031462	-0.0303969	0.0126631	0.016	59.562	C	G	20	39179822	206839
met-d-L_LDL_L	rs203711	A	G	19	45167531	0.726449	0.0361898	0.00462492	3.29989e-15	0.726675	0.00765776	0.00493202	0.12	61.23	A	G	19	45167531	206839
met-d-L_LDL_L	rs261290	C	T	15	58678720	0.654642	-0.0519623	0.00431095	4.30031e-35	0.654191	-0.00073593	0.00456665	0.87	145.288	C	T	15	58678720	206839
met-d-L_LDL_L	rs261334	C	G	15	58726744	0.788239	-0.0551635	0.0049971	1.29987e-27	0.787279	0.00383569	0.00529458	0.47	121.862	C	G	15	58726744	206839
met-d-L_LDL_L	rs2618566	T	G	20	17844684	0.660287	-0.0247012	0.00431865	5.60003e-10	0.659983	0.00518995	0.00457394	0.26	32.7145	T	G	20	17844684	206839
met-d-L_LDL_L	rs2642438	G	A	1	220970028	0.703836	0.024519	0.00447842	1.09999e-08	0.702871	0.00477619	0.00474025	0.31	29.9748	G	A	1	220970028	206839
met-d-L_LDL_L	rs2738447	C	A	19	11227480	0.59317	0.0298277	0.00416063	7.89951e-13	0.592523	0.00437039	0.0044177	0.32	51.3951	C	A	19	11227480	206839
met-d-L_LDL_L	rs2740488	C	A	9	107661742	0.265313	-0.0347522	0.0046434	2.99985e-13	0.265485	-0.00999668	0.00491857	0.042	56.0135	C	A	9	107661742	206839
met-d-L_LDL_L	rs28399607	C	T	19	45314324	0.058386	0.0673253	0.00925352	1e-13	0.058639	0.0153436	0.00983851	0.12	52.935	C	T	19	45314324	206839
met-d-L_LDL_L	rs35823804	A	G	19	45135442	0.195566	-0.0599359	0.00514327	6.4003e-31	0.195439	0.0032039	0.00546618	0.56	135.799	A	G	19	45135442	206839
met-d-L_LDL_L	rs3794695	T	C	16	72097827	0.189016	0.0395353	0.0052287	5.10035e-15	0.190055	-0.0138726	0.00553098	0.012	57.1719	T	C	16	72097827	206839
met-d-L_LDL_L	rs3798167	T	G	6	160567928	0.2001	-0.0360519	0.00514395	2.90001e-13	0.200607	0.00387453	0.00544149	0.48	49.1205	T	G	6	160567928	206839
met-d-L_LDL_L	rs3846662	G	A	5	74651084	0.424112	0.0544705	0.00414007	8.19974e-41	0.424154	-0.00605023	0.00438347	0.17	173.104	G	A	5	74651084	206839
met-d-L_LDL_L	rs4075673	C	T	2	21150787	0.536285	-0.0426836	0.00410473	3.19963e-26	0.536429	0.00741853	0.00435515	0.088	108.132	C	T	2	21150787	206839
met-d-L_LDL_L	rs4149307	T	C	9	107589744	0.155371	0.0329736	0.005623	2.5e-09	0.155134	-0.00834769	0.00598023	0.16	34.3872	T	C	9	107589744	206839
met-d-L_LDL_L	rs429358	C	T	19	45411941	0.154825	0.182845	0.00564761	1e-200	0.154137	-0.0120523	0.0060087	0.045	1048.18	C	T	19	45411941	206839
met-d-L_LDL_L	rs4299376	T	G	2	44072576	0.676279	-0.0466062	0.00437969	8.10028e-28	0.676928	0.00347491	0.00463436	0.45	113.24	T	G	2	44072576	206839
met-d-L_LDL_L	rs472495	T	G	1	55521313	0.649117	0.0348549	0.00427982	1.80011e-16	0.648842	-0.00177068	0.0045458	0.7	66.3249	T	G	1	55521313	206839
met-d-L_LDL_L	rs4803763	C	G	19	45357291	0.263794	0.0876825	0.00470613	1.50003e-78	0.263628	-0.00699705	0.00500242	0.16	347.135	C	G	19	45357291	206839
met-d-L_LDL_L	rs525028	A	G	11	116705516	0.708552	-0.0349401	0.0045206	1.9002e-15	0.706596	0.00506088	0.0047916	0.29	59.7387	A	G	11	116705516	206839
met-d-L_LDL_L	rs553427	T	C	1	234852760	0.517038	0.0329415	0.00408954	2.49977e-16	0.518407	0.00247555	0.004344	0.57	64.884	T	C	1	234852760	206839
met-d-L_LDL_L	rs55714927	T	C	17	7080316	0.191001	-0.0349408	0.00520099	3.29989e-12	0.190337	0.00437112	0.00552563	0.43	45.1329	T	C	17	7080316	206839
met-d-L_LDL_L	rs562338	G	A	2	21288321	0.819635	0.110011	0.00530907	1.59993e-99	0.819592	-0.00904218	0.00562852	0.11	429.374	G	A	2	21288321	206839
met-d-L_LDL_L	rs58542926	T	C	19	19379549	0.074402	-0.0972679	0.00777669	3.10027e-36	0.074907	0.00587257	0.00824667	0.48	156.441	T	C	19	19379549	206839
met-d-L_LDL_L	rs59379014	T	C	11	126228000	0.072862	0.0594927	0.00785865	7.50067e-14	0.073327	-0.00562201	0.00831932	0.5	57.3101	T	C	11	126228000	206839
met-d-L_LDL_L	rs6016505	T	C	20	39678289	0.549535	0.0265015	0.00409599	6.29941e-12	0.549551	-0.0121698	0.00435833	0.0052	41.8623	T	C	20	39678289	206839
met-d-L_LDL_L	rs6882345	A	G	5	156397673	0.632845	0.0345869	0.00423714	2.80027e-16	0.633762	-0.00367283	0.00449808	0.41	66.6312	A	G	5	156397673	206839
met-d-L_LDL_L	rs72660539	A	G	1	55494906	0.136003	0.0345285	0.005996	3.79997e-09	0.135156	0.0145857	0.00639039	0.022	33.1613	A	G	1	55494906	206839
met-d-L_LDL_L	rs72843670	C	T	6	29812895	0.138373	0.0368355	0.00590395	1.5e-08	0.139284	-0.00785931	0.00625186	0.21	38.9267	C	T	6	29812895	206839
met-d-L_LDL_L	rs73042383	A	G	19	46241332	0.016296	-0.108517	0.0164902	3.80014e-11	0.0162	-0.0459465	0.0175902	0.009	43.3056	A	G	19	46241332	206839
met-d-L_LDL_L	rs740516	G	C	17	67082962	0.151124	-0.0383427	0.00573781	9.79941e-12	0.150989	-0.00998307	0.00608389	0.1	44.6553	G	C	17	67082962	206839
met-d-L_LDL_L	rs74747585	C	T	19	45039971	0.025173	-0.130449	0.0133801	3.59998e-23	0.025127	0.0010734	0.0142398	0.94	95.0523	C	T	19	45039971	206839
met-d-L_LDL_L	rs77542162	G	A	17	67081278	0.022667	0.12547	0.0137542	1e-19	0.022532	0.0144508	0.0146335	0.32	83.2164	G	A	17	67081278	206839
met-d-L_LDL_L	rs78921492	G	T	19	11139657	0.045478	0.0527089	0.00977269	3.89996e-08	0.04568	-6.89739e-05	0.0103945	0.99	29.0897	G	T	19	11139657	206839
met-d-L_LDL_L	rs79220007	C	T	6	26098474	0.076081	-0.0581516	0.00771315	2.19989e-14	0.07605	0.00546675	0.00817014	0.5	56.8407	C	T	6	26098474	206839
met-d-L_LDL_L	rs79429216	A	G	19	45445517	0.01273	0.102676	0.0181596	5.99998e-09	0.012374	-0.0030924	0.019589	0.87	31.9687	A	G	19	45445517	206839
met-d-L_LDL_L	rs8111874	A	G	19	49168942	0.464257	0.0280861	0.00415385	4.70002e-11	0.463937	0.00171286	0.00441764	0.7	45.7174	A	G	19	49168942	206839
met-d-HDL_L	rs1002687	A	G	1	62963737	0.644777	0.037773	0.00387372	3.69999e-23	0.644772	0.0061793	0.00453318	0.17	95.0838	A	G	1	62963737	206839
met-d-HDL_L	rs10184004	T	C	2	165508389	0.4061	0.0253857	0.00377653	1.80011e-12	0.405918	0.00729655	0.00441441	0.098	45.1848	T	C	2	165508389	206839
met-d-HDL_L	rs10846606	G	C	12	124620185	0.366524	0.022139	0.00387831	4.09996e-08	0.367899	0.0122463	0.00452654	0.0068	32.586	G	C	12	124620185	206839
met-d-HDL_L	rs11045171	G	A	12	20470199	0.197431	0.0257773	0.00468394	9.40005e-09	0.197717	0.00379812	0.00547888	0.49	30.2867	G	A	12	20470199	206839
met-d-HDL_L	rs11071373	G	A	15	58646053	0.194286	-0.0379292	0.00472765	1.59993e-15	0.193427	-0.00708107	0.00552345	0.2	64.366	G	A	15	58646053	206839
met-d-HDL_L	rs111929233	C	A	12	125378409	0.123196	0.0440218	0.00565455	2.70023e-15	0.123472	0.0164131	0.00660473	0.013	60.6093	C	A	12	125378409	206839
met-d-HDL_L	rs112495680	G	A	6	34223098	0.133419	-0.0365722	0.00547836	1.39991e-11	0.13339	0.0203612	0.00639581	0.0015	44.5657	G	A	6	34223098	206839
met-d-HDL_L	rs112771035	G	C	11	126225876	0.071369	-0.0479996	0.00719559	8.49963e-11	0.071861	-0.00455697	0.00839959	0.59	44.4982	G	C	11	126225876	206839
met-d-HDL_L	rs114165349	C	G	1	27021913	0.022956	-0.0944749	0.0124395	1.69981e-14	0.023144	-0.0293388	0.0145156	0.043	57.6802	C	G	1	27021913	206839
met-d-HDL_L	rs114855192	A	G	8	19775253	0.017476	-0.134828	0.0141815	1.80011e-23	0.017535	-0.00154018	0.0165336	0.93	90.3891	A	G	8	19775253	206839
met-d-HDL_L	rs11572966	T	C	12	124134802	0.091712	-0.03773	0.00647292	1.40001e-08	0.09229	-0.0149731	0.00753729	0.047	33.9761	T	C	12	124134802	206839
met-d-HDL_L	rs11644475	G	A	16	57007652	0.028248	0.101092	0.0112698	1.99986e-19	0.028397	-0.0194338	0.0131788	0.14	80.4639	G	A	16	57007652	206839
met-d-HDL_L	rs116843064	A	G	19	8429323	0.019852	0.167338	0.0133086	7.50067e-38	0.019316	0.030894	0.0157576	0.05	158.097	A	G	19	8429323	206839
met-d-HDL_L	rs117182053	T	C	16	56250525	0.020838	-0.0776459	0.0129249	3.40001e-10	0.02063	0.0135577	0.015219	0.37	36.0897	T	C	16	56250525	206839
met-d-HDL_L	rs11751347	T	C	6	161092438	0.102256	-0.0374588	0.00615835	4.30002e-10	0.101301	-0.00219894	0.0072224	0.76	36.9981	T	C	6	161092438	206839
met-d-HDL_L	rs117652230	G	T	15	58507602	0.021793	0.080891	0.0131489	7.10003e-10	0.022	0.00929333	0.0153514	0.54	37.8461	G	T	15	58507602	206839
met-d-HDL_L	rs117738782	C	T	16	56946502	0.007457	-0.12622	0.0233828	6.59994e-09	0.007434	0.000118186	0.0274533	1	29.1382	C	T	16	56946502	206839
met-d-HDL_L	rs11789603	T	C	9	107647019	0.108813	0.0550583	0.00597194	3.50026e-19	0.108009	0.00277154	0.00699981	0.69	84.9992	T	C	9	107647019	206839
met-d-HDL_L	rs12230272	G	A	12	125083696	0.213282	-0.0277137	0.00456627	8.4004e-11	0.212259	0.00972872	0.00534762	0.069	36.8354	G	A	12	125083696	206839
met-d-HDL_L	rs12326633	C	A	18	47102902	0.037629	0.0578324	0.00992813	8.99995e-10	0.038001	0.0114319	0.0115555	0.32	33.9318	C	A	18	47102902	206839
met-d-HDL_L	rs12544702	C	T	8	19941259	0.430664	0.0383261	0.00375013	2.80027e-25	0.430758	0.00630518	0.00438018	0.15	104.447	C	T	8	19941259	206839
met-d-HDL_L	rs1260326	C	T	2	27730940	0.603982	-0.0236893	0.00379095	1.09999e-09	0.603876	0.00928784	0.00442702	0.036	39.0489	C	T	2	27730940	206839
met-d-HDL_L	rs12608026	G	T	18	47120499	0.042401	0.0873717	0.00928756	8.49963e-22	0.041749	-0.00596853	0.0109371	0.59	88.499	G	T	18	47120499	206839
met-d-HDL_L	rs13107325	T	C	4	103188709	0.074284	-0.0713122	0.00707092	1.59993e-25	0.075466	-0.0583449	0.00821494	1.2e-12	101.713	T	C	4	103188709	206839
met-d-HDL_L	rs140133389	C	G	16	56963438	0.041382	-0.0543732	0.00947791	3.29997e-08	0.041471	0.00387844	0.0111063	0.73	32.9113	C	G	16	56963438	206839
met-d-HDL_L	rs144018203	C	G	11	116916060	0.010654	-0.118903	0.0187725	3.40001e-10	0.010464	0.0204383	0.0221724	0.36	40.1182	C	G	11	116916060	206839
met-d-HDL_L	rs15285	T	C	8	19824667	0.286536	0.0860965	0.00410286	7.59976e-100	0.286571	0.000743822	0.00479549	0.88	440.35	T	C	8	19824667	206839
met-d-HDL_L	rs1545614	C	A	16	57154547	0.717209	-0.0290586	0.00414251	3.59998e-13	0.716683	-0.00638372	0.0048466	0.19	49.2065	C	A	16	57154547	206839
met-d-HDL_L	rs174574	C	A	11	61600342	0.649404	0.0538325	0.00387943	4.19952e-47	0.646983	0.0353678	0.00454208	6.9e-15	192.554	C	A	11	61600342	206839
met-d-HDL_L	rs17696736	G	A	12	112486818	0.430239	-0.0192522	0.00374907	9.09997e-09	0.429534	0.000212404	0.00437531	0.96	26.3702	G	A	12	112486818	206839
met-d-HDL_L	rs1779823	T	G	1	182171957	0.333955	-0.0289084	0.00392838	4.40048e-14	0.333093	-0.00135396	0.00460005	0.77	54.1528	T	G	1	182171957	206839
met-d-HDL_L	rs17821056	A	C	15	58447572	0.599252	-0.0221621	0.00381313	3.40001e-08	0.599517	-0.00156344	0.0044701	0.73	33.7799	A	C	15	58447572	206839
met-d-HDL_L	rs1800961	T	C	20	43042364	0.030197	-0.115021	0.0108357	5.10035e-26	0.031005	0.0330515	0.0125075	0.0082	112.678	T	C	20	43042364	206839
met-d-HDL_L	rs2062545	A	G	16	56704125	0.952322	-0.05781	0.008713	1.20005e-11	0.951365	0.0146477	0.0101282	0.15	44.0221	A	G	16	56704125	206839
met-d-HDL_L	rs2070895	A	G	15	58723939	0.218687	0.138806	0.0044828	1e-200	0.219444	-0.00385264	0.00524531	0.46	958.777	A	G	15	58723939	206839
met-d-HDL_L	rs2176040	G	A	2	227092802	0.646743	-0.0325638	0.00387087	4.70002e-19	0.647747	-0.000627375	0.00453204	0.89	70.7706	G	A	2	227092802	206839
met-d-HDL_L	rs2229357	A	G	12	57843711	0.240928	0.0239609	0.00432412	9.80009e-09	0.240382	0.00673213	0.00506508	0.18	30.7051	A	G	12	57843711	206839
met-d-HDL_L	rs2236252	T	C	20	17597531	0.167034	-0.0281016	0.00496686	5.89997e-09	0.166554	0.00902783	0.00582074	0.12	32.0109	T	C	20	17597531	206839
met-d-HDL_L	rs2298428	T	C	22	21982892	0.182554	-0.0389524	0.00480568	8.99912e-17	0.181591	0.0128416	0.00562434	0.022	65.699	T	C	22	21982892	206839
met-d-HDL_L	rs261290	C	T	15	58678720	0.654642	-0.128277	0.00390523	1e-200	0.654191	-0.00073593	0.00456665	0.87	1078.96	C	T	15	58678720	206839
met-d-HDL_L	rs2642438	G	A	1	220970028	0.703836	0.0359127	0.00406176	4.19952e-20	0.702871	0.00477619	0.00474025	0.31	78.1749	G	A	1	220970028	206839
met-d-HDL_L	rs267738	G	T	1	150940625	0.219647	0.0293185	0.00447539	8.99912e-12	0.219312	0.00371783	0.00523901	0.48	42.9162	G	T	1	150940625	206839
met-d-HDL_L	rs2740488	C	A	9	107661742	0.265313	-0.0456681	0.00421297	1.20005e-28	0.265485	-0.00999668	0.00491857	0.042	117.503	C	A	9	107661742	206839
met-d-HDL_L	rs2744973	T	C	6	34580221	0.306842	-0.024122	0.00403097	6.89922e-11	0.305111	0.00188609	0.00470756	0.69	35.8103	T	C	6	34580221	206839
met-d-HDL_L	rs2777803	A	G	9	107571208	0.899189	0.0465236	0.00616816	1.10002e-15	0.899463	0.00529416	0.00723042	0.46	56.8899	A	G	9	107571208	206839
met-d-HDL_L	rs2781751	A	G	19	54819909	0.315456	0.0236521	0.00400828	1.7e-10	0.315376	0.00474858	0.00468895	0.31	34.8196	A	G	19	54819909	206839
met-d-HDL_L	rs2792735	A	G	10	113921825	0.720334	-0.041317	0.00413139	9.30037e-25	0.719935	0.00492615	0.0048277	0.31	100.015	A	G	10	113921825	206839
met-d-HDL_L	rs28690720	G	T	15	58573833	0.137485	-0.0879853	0.00542171	4.90004e-64	0.13824	-0.0101783	0.00632844	0.11	263.359	G	T	15	58573833	206839
met-d-HDL_L	rs28818616	C	T	3	15592561	0.349772	-0.0211957	0.00391142	2.99999e-08	0.349372	-0.000325409	0.00457481	0.94	29.3648	C	T	3	15592561	206839
met-d-HDL_L	rs2902237	G	C	1	178388722	0.418652	-0.020138	0.00375732	1.6e-08	0.41784	0.000777606	0.00439704	0.86	28.7261	G	C	1	178388722	206839
met-d-HDL_L	rs2925979	C	T	16	81534790	0.69893	0.0324273	0.00402853	3.19963e-17	0.699951	-0.00803803	0.00473403	0.09	64.793	C	T	16	81534790	206839
met-d-HDL_L	rs2972559	G	C	19	45355721	0.264132	-0.0287167	0.00427304	8.00018e-12	0.263856	-0.00761686	0.00499313	0.13	45.1643	G	C	19	45355721	206839
met-d-HDL_L	rs333947	A	G	1	110470764	0.150133	-0.028128	0.00518436	2.59998e-08	0.150081	0.00222849	0.00606479	0.71	29.4366	A	G	1	110470764	206839
met-d-HDL_L	rs34003087	T	C	11	116663596	0.053661	0.0621869	0.008234	1.10002e-14	0.054437	0.00662055	0.00958072	0.49	57.0395	T	C	11	116663596	206839
met-d-HDL_L	rs34707604	C	T	4	69491456	0.258517	0.0264887	0.00447856	2.30001e-10	0.259001	-0.0086992	0.00522348	0.096	34.982	C	T	4	69491456	206839
met-d-HDL_L	rs34955778	C	T	16	15139594	0.419986	-0.0216388	0.00375049	4.60002e-09	0.418509	-0.00954793	0.004399	0.03	33.2882	C	T	16	15139594	206839
met-d-HDL_L	rs36057735	G	C	6	31319923	0.199037	-0.0345003	0.00464711	6.20012e-14	0.199068	0.0134031	0.00543406	0.014	55.1163	G	C	6	31319923	206839
met-d-HDL_L	rs3735687	G	A	7	1066297	0.42282	-0.0265228	0.00377079	6.29941e-12	0.420189	-0.00454606	0.0044176	0.3	49.4737	G	A	7	1066297	206839
met-d-HDL_L	rs375054	C	T	16	56578386	0.922714	-0.0474058	0.00693116	3.29989e-12	0.922975	-0.0096728	0.00814056	0.23	46.779	C	T	16	56578386	206839
met-d-HDL_L	rs3768321	T	G	1	40035928	0.19653	-0.0385553	0.00467443	1.10002e-17	0.196591	0.00305144	0.00546096	0.58	68.0316	T	G	1	40035928	206839
met-d-HDL_L	rs41272663	A	C	2	211302627	0.264008	0.024446	0.00420514	6.49995e-09	0.26382	0.00393011	0.0049181	0.42	33.7952	A	C	2	211302627	206839
met-d-HDL_L	rs4149307	T	C	9	107589744	0.155371	0.0467013	0.00510176	5.19996e-21	0.155134	-0.00834769	0.00598023	0.16	83.795	T	C	9	107589744	206839
met-d-HDL_L	rs4239651	C	T	20	46340596	0.794244	0.0375342	0.00459187	2.39994e-17	0.794423	-0.00489554	0.00535894	0.36	66.8152	C	T	20	46340596	206839
met-d-HDL_L	rs4240624	A	G	8	9184231	0.909226	0.0923304	0.00645906	1.10002e-46	0.908692	-0.00273124	0.00753707	0.72	204.339	A	G	8	9184231	206839
met-d-HDL_L	rs4285809	T	C	10	114002027	0.187451	-0.0341861	0.00475493	5.70033e-13	0.187551	-0.00164194	0.00556052	0.77	51.6905	T	C	10	114002027	206839
met-d-HDL_L	rs429358	C	T	19	45411941	0.154825	-0.0559484	0.0051376	2.99985e-29	0.154137	-0.0120523	0.0060087	0.045	118.592	C	T	19	45411941	206839
met-d-HDL_L	rs4743765	A	T	9	107699368	0.113286	-0.0317701	0.0058714	6.4e-09	0.113148	0.00542083	0.00687488	0.43	29.2788	A	T	9	107699368	206839
met-d-HDL_L	rs4846921	A	G	1	230304352	0.613228	0.0493774	0.00380451	2.49977e-40	0.613279	-0.000751792	0.00445393	0.87	168.445	A	G	1	230304352	206839
met-d-HDL_L	rs4986970	T	A	16	67976320	0.033916	-0.0770816	0.010252	8.49963e-15	0.033681	-0.00572057	0.0120251	0.63	56.5307	T	A	16	67976320	206839
met-d-HDL_L	rs5167	G	T	19	45448465	0.352265	0.0496856	0.00387936	2.19989e-38	0.350842	0.0188398	0.0045415	3.3e-05	164.037	G	T	19	45448465	206839
met-d-HDL_L	rs559355	T	A	11	75451281	0.157985	-0.0598436	0.00509971	6.09958e-32	0.157499	-0.0238974	0.00595093	5.9e-05	137.703	T	A	11	75451281	206839
met-d-HDL_L	rs56030824	A	G	11	47397353	0.323076	-0.0376704	0.00396271	7.19946e-22	0.321909	0.0088791	0.00464175	0.056	90.3683	A	G	11	47397353	206839
met-d-HDL_L	rs56285233	A	G	16	57051543	0.052843	0.0445685	0.00828301	3.29997e-08	0.053075	0.0109738	0.00969092	0.26	28.9521	A	G	16	57051543	206839
met-d-HDL_L	rs5880	C	G	16	57015091	0.054989	-0.212155	0.00809295	2.39883e-156	0.055336	0.00552178	0.00946208	0.56	687.215	C	G	16	57015091	206839
met-d-HDL_L	rs599839	A	G	1	109822166	0.772085	-0.0269821	0.004411	3.59998e-10	0.771958	0.0117913	0.00516358	0.022	37.4177	A	G	1	109822166	206839
met-d-HDL_L	rs6073958	C	T	20	44551855	0.198725	-0.0594877	0.00465623	1.10002e-36	0.198987	0.00800878	0.00543139	0.14	163.225	C	T	20	44551855	206839
met-d-HDL_L	rs61766062	T	C	18	47093444	0.133832	-0.0334957	0.00547928	4.30002e-10	0.133444	0.00704681	0.00642067	0.27	37.3707	T	C	18	47093444	206839
met-d-HDL_L	rs61854123	A	G	10	46065451	0.242667	0.0327346	0.00434694	2.80027e-14	0.242294	-0.0139152	0.00507624	0.0061	56.7083	A	G	10	46065451	206839
met-d-HDL_L	rs61941676	A	C	12	125324798	0.127214	-0.0600575	0.00570378	1.20005e-26	0.127973	1.31271e-05	0.00664586	1	110.869	A	C	12	125324798	206839
met-d-HDL_L	rs62117204	T	C	19	45242967	0.071908	0.047995	0.00719298	2.49977e-11	0.072091	-0.00354681	0.00839074	0.67	44.522	T	C	19	45242967	206839
met-d-HDL_L	rs625145	T	A	11	116727936	0.188126	0.0631888	0.00474108	2.60016e-43	0.189323	0.00265332	0.00553117	0.63	177.634	T	A	11	116727936	206839
met-d-HDL_L	rs6589565	G	A	11	116640237	0.932178	0.0505931	0.0073872	4.19952e-13	0.932119	0.0110633	0.00862852	0.2	46.9054	G	A	11	116640237	206839
met-d-HDL_L	rs66781087	A	G	18	47212159	0.496909	0.0368039	0.0037355	5.79963e-24	0.497486	-0.00418254	0.0043642	0.34	97.0712	A	G	18	47212159	206839
met-d-HDL_L	rs676210	A	G	2	21231524	0.205765	0.0592123	0.00457361	5.50047e-38	0.205323	0.00160454	0.00535836	0.76	167.612	A	G	2	21231524	206839
met-d-HDL_L	rs686030	A	C	9	15304782	0.859547	0.0458189	0.00534231	1.80011e-18	0.85865	-0.00315069	0.00623179	0.61	73.5582	A	C	9	15304782	206839
met-d-HDL_L	rs7133378	A	G	12	124409502	0.319792	0.0322777	0.00397716	3.69999e-17	0.319318	0.00538039	0.00466043	0.25	65.8657	A	G	12	124409502	206839
met-d-HDL_L	rs7139079	A	G	12	121415293	0.592534	-0.0226224	0.00378348	1.79999e-09	0.591721	-0.00891132	0.00442029	0.044	35.7515	A	G	12	121415293	206839
met-d-HDL_L	rs7241918	T	G	18	47160953	0.822907	0.0901628	0.00487048	6.09958e-79	0.824123	0.00967871	0.00571591	0.09	342.698	T	G	18	47160953	206839
met-d-HDL_L	rs72786786	A	G	16	56985514	0.312308	0.174814	0.00406594	1e-200	0.31233	0.00839927	0.00476616	0.078	1848.55	A	G	16	56985514	206839
met-d-HDL_L	rs72836561	T	C	17	41926126	0.031483	-0.135102	0.0106234	5.50047e-39	0.031124	-0.00389098	0.0124805	0.76	161.732	T	C	17	41926126	206839
met-d-HDL_L	rs7308864	G	A	12	109871179	0.523289	0.0310886	0.00370591	1.29987e-17	0.523989	-0.00164798	0.004337	0.7	70.3741	G	A	12	109871179	206839
met-d-HDL_L	rs737338	T	C	19	11347657	0.035188	-0.112928	0.0100703	1.69981e-31	0.035157	-0.0222918	0.0117763	0.058	125.753	T	C	19	11347657	206839
met-d-HDL_L	rs75658883	T	C	16	56875235	0.028333	-0.0695727	0.0112699	1.2e-09	0.029115	0.0238594	0.0130523	0.068	38.1099	T	C	16	56875235	206839
met-d-HDL_L	rs77960347	G	A	18	47109955	0.013239	0.30335	0.0161975	4.00037e-81	0.01347	0.0141026	0.0188024	0.45	350.745	G	A	18	47109955	206839
met-d-HDL_L	rs7810507	A	G	7	130437476	0.281086	-0.0254473	0.00412293	5e-10	0.279605	0.0044576	0.00483329	0.36	38.0953	A	G	7	130437476	206839
met-d-HDL_L	rs7817574	C	T	8	144302570	0.185326	0.031429	0.00476008	4.40048e-12	0.18515	0.00813505	0.00557654	0.14	43.5946	C	T	8	144302570	206839
met-d-HDL_L	rs7956099	C	T	12	103556109	0.474977	-0.0213769	0.00373198	4.79999e-09	0.476494	-0.00503234	0.00436264	0.25	32.8103	C	T	12	103556109	206839
met-d-HDL_L	rs881844	G	C	17	37810218	0.664909	0.0259268	0.00393335	4.30031e-11	0.665774	-0.0181559	0.00459891	7.9e-05	43.4483	G	C	17	37810218	206839
met-d-HDL_L	rs907866	A	G	2	20371380	0.443205	-0.0294587	0.00374667	2.49977e-15	0.445295	-0.00723148	0.00437315	0.098	61.821	A	G	2	20371380	206839
met-d-HDL_L	rs921919	A	G	12	125265201	0.669512	-0.0412567	0.00402884	1.99986e-27	0.669218	0.00704951	0.00469946	0.13	104.865	A	G	12	125265201	206839
met-d-HDL_L	rs9471972	A	G	6	42915021	0.53618	0.0211133	0.00371843	3.50002e-08	0.535083	0.00753381	0.00435072	0.083	32.2399	A	G	6	42915021	206839
met-d-HDL_L	rs9491697	G	A	6	127456122	0.463611	-0.0237145	0.00373585	1.6e-10	0.463041	0.00184125	0.00435231	0.67	40.2948	G	A	6	127456122	206839
met-d-HDL_L	rs967645	T	C	17	26713970	0.516501	-0.0257771	0.00370891	1.69981e-11	0.516719	-0.0125761	0.00433932	0.0038	48.3032	T	C	17	26713970	206839
met-d-HDL_L	rs9687846	A	G	5	55861894	0.201407	-0.0297004	0.00461936	3.40017e-11	0.200691	0.00522328	0.00540348	0.33	41.3391	A	G	5	55861894	206839
met-d-HDL_L	rs9937834	T	C	16	57066594	0.095277	0.0370139	0.0063201	2.1e-09	0.096248	-0.00441346	0.00736629	0.55	34.299	T	C	16	57066594	206839
met-d-HDL_L	rs998584	A	C	6	43757896	0.482334	-0.0258099	0.00371598	4.49987e-12	0.482986	0.0116813	0.00434475	0.0072	48.2421	A	C	6	43757896	206839
met-d-Omega_6_pct	rs10020067	A	C	4	88181491	0.381451	-0.0268089	0.00413478	5.60015e-11	0.380917	0.000166639	0.00447026	0.97	42.0391	A	C	4	88181491	206839
met-d-Omega_6_pct	rs1031497	C	T	8	126591392	0.465494	-0.0244361	0.00404165	1.40001e-10	0.464763	-0.00712145	0.00437079	0.1	36.555	C	T	8	126591392	206839
met-d-Omega_6_pct	rs10407439	G	A	19	45341948	0.701741	0.0255136	0.00440328	5.80003e-09	0.702852	0.00188103	0.00476102	0.69	33.5731	G	A	19	45341948	206839
met-d-Omega_6_pct	rs10455872	G	A	6	161010118	0.078988	0.139161	0.00744645	9.30037e-79	0.078834	0.0112135	0.00804281	0.16	349.25	G	A	6	161010118	206839
met-d-Omega_6_pct	rs10733306	T	C	9	16048248	0.46003	0.0227079	0.0040634	3.69999e-08	0.460249	-0.0025621	0.00437952	0.56	31.2302	T	C	9	16048248	206839
met-d-Omega_6_pct	rs11030088	A	G	11	27646247	0.251144	-0.0277225	0.00464453	2.39999e-10	0.250974	0.0047857	0.00501066	0.34	35.6272	A	G	11	27646247	206839
met-d-Omega_6_pct	rs111351217	A	G	17	41163974	0.052244	-0.0534972	0.00917078	1.6e-08	0.052329	-0.00384296	0.00990649	0.7	34.029	A	G	17	41163974	206839
met-d-Omega_6_pct	rs1168032	G	A	1	62967747	0.644939	-0.0496652	0.00419905	1.39991e-32	0.644968	0.0063402	0.0045329	0.16	139.895	G	A	1	62967747	206839
met-d-Omega_6_pct	rs116843064	A	G	19	8429323	0.019861	0.183686	0.0144132	4.49987e-37	0.019316	0.030894	0.0157576	0.05	162.417	A	G	19	8429323	206839
met-d-Omega_6_pct	rs11976955	G	C	7	130433594	0.314177	-0.0248228	0.00433806	4.20001e-09	0.313033	0.00673021	0.00468651	0.15	32.7424	G	C	7	130433594	206839
met-d-Omega_6_pct	rs12544984	G	A	8	126462070	0.059604	-0.0575891	0.0086012	1.50003e-11	0.059565	-0.00678397	0.00927382	0.46	44.8294	G	A	8	126462070	206839
met-d-Omega_6_pct	rs12546096	G	A	8	126628841	0.252908	-0.0274259	0.00468999	9.40005e-09	0.252221	0.00283321	0.00506803	0.58	34.1962	G	A	8	126628841	206839
met-d-Omega_6_pct	rs1260326	C	T	2	27730940	0.60401	0.109259	0.00410526	6.99842e-159	0.603876	0.00928784	0.00442702	0.036	708.326	C	T	2	27730940	206839
met-d-Omega_6_pct	rs13389219	T	C	2	165528876	0.392567	0.0383574	0.00411407	2.90001e-21	0.392295	0.00681309	0.00443787	0.12	86.9271	T	C	2	165528876	206839
met-d-Omega_6_pct	rs139974673	C	T	15	44027885	0.025918	-0.137656	0.012671	9.09913e-28	0.026157	-0.00515548	0.0135983	0.7	118.024	C	T	15	44027885	206839
met-d-Omega_6_pct	rs144018203	C	G	11	116916060	0.010653	-0.189872	0.0203471	3.80014e-22	0.010464	0.0204383	0.0221724	0.36	87.0797	C	G	11	116916060	206839
met-d-Omega_6_pct	rs1495741	A	G	8	18272881	0.779155	0.0346984	0.00483725	1.10002e-13	0.779232	0.0288141	0.00522512	3.5e-08	51.4543	A	G	8	18272881	206839
met-d-Omega_6_pct	rs1546224	T	C	12	63696548	0.308646	-0.0239486	0.00435994	4.79999e-08	0.306628	-0.00189883	0.00472145	0.69	30.1717	T	C	12	63696548	206839
met-d-Omega_6_pct	rs1716407	A	G	12	124515218	0.592755	-0.0230595	0.00409177	1.7e-08	0.591213	-0.0111311	0.00441654	0.012	31.7598	A	G	12	124515218	206839
met-d-Omega_6_pct	rs174528	C	T	11	61543499	0.377235	0.0248308	0.00414455	1.09999e-09	0.378828	-0.0339931	0.00447785	3.2e-14	35.8944	C	T	11	61543499	206839
met-d-Omega_6_pct	rs1801689	C	A	17	64210580	0.030526	0.0649827	0.0116846	6.90001e-09	0.030512	0.000433894	0.0126094	0.97	30.9291	C	A	17	64210580	206839
met-d-Omega_6_pct	rs182050989	T	C	1	27262545	0.028151	-0.0727056	0.0121688	8.30004e-09	0.028277	-0.0303243	0.013118	0.021	35.6977	T	C	1	27262545	206839
met-d-Omega_6_pct	rs1835346	G	A	6	161162290	0.023729	0.0752835	0.013263	1e-08	0.02387	0.0259863	0.0143025	0.069	32.2193	G	A	6	161162290	206839
met-d-Omega_6_pct	rs186696265	T	C	6	161111700	0.014358	0.263669	0.0169448	7.89951e-57	0.014697	-0.00412517	0.0180926	0.82	242.128	T	C	6	161111700	206839
met-d-Omega_6_pct	rs187929675	T	C	11	117111368	0.013094	0.115568	0.01793	4.60002e-10	0.013476	0.00203525	0.0190734	0.92	41.5446	T	C	11	117111368	206839
met-d-Omega_6_pct	rs1890896	C	T	10	93641757	0.527475	0.0221557	0.00403026	1.5e-08	0.527573	0.0111249	0.00435092	0.011	30.2207	C	T	10	93641757	206839
met-d-Omega_6_pct	rs2068888	A	G	10	94839642	0.450134	0.0255934	0.0040382	2.80001e-10	0.450658	0.000114031	0.00435653	0.98	40.168	A	G	10	94839642	206839
met-d-Omega_6_pct	rs2281721	T	C	1	230297136	0.612664	0.0261518	0.00412777	1.7e-10	0.612758	-0.000369237	0.0044557	0.93	40.1395	T	C	1	230297136	206839
met-d-Omega_6_pct	rs2409836	G	T	8	11689228	0.547158	0.027488	0.00404289	9.70063e-12	0.54692	0.00956162	0.00436728	0.029	46.2277	G	T	8	11689228	206839
met-d-Omega_6_pct	rs261290	C	T	15	58678720	0.654653	0.0629069	0.00423625	2.09991e-50	0.654191	-0.00073593	0.00456665	0.87	220.513	C	T	15	58678720	206839
met-d-Omega_6_pct	rs261342	C	G	15	58731153	0.779971	0.0682191	0.00487091	1.20005e-44	0.779137	0.00672567	0.00525561	0.2	196.152	C	G	15	58731153	206839
met-d-Omega_6_pct	rs2835056	G	A	21	37005665	0.345823	0.0217796	0.00421981	3.89996e-08	0.347352	7.03934e-05	0.00455602	0.99	26.6388	G	A	21	37005665	206839
met-d-Omega_6_pct	rs28550053	G	A	8	19934305	0.174156	0.0362504	0.00532582	2.80027e-12	0.174888	0.0105101	0.00574017	0.067	46.329	G	A	8	19934305	206839
met-d-Omega_6_pct	rs2943656	G	A	2	227121918	0.635894	-0.033583	0.00416924	1.59993e-15	0.636932	0.00164971	0.00450842	0.71	64.8821	G	A	2	227121918	206839
met-d-Omega_6_pct	rs3135507	T	C	11	116661488	0.024913	-0.0778191	0.0129564	8.10009e-10	0.025021	0.0354322	0.0139555	0.011	36.0748	T	C	11	116661488	206839
met-d-Omega_6_pct	rs328	G	C	8	19819724	0.100283	0.135169	0.00666822	4.40048e-93	0.100902	0.000538852	0.00719862	0.94	410.898	G	C	8	19819724	206839
met-d-Omega_6_pct	rs35169799	T	C	11	64031241	0.063327	-0.0478563	0.00826765	1.7e-09	0.063737	0.0137068	0.00887278	0.12	33.5053	T	C	11	64031241	206839
met-d-Omega_6_pct	rs3812316	G	C	7	73020337	0.129249	0.0999463	0.00598515	1e-62	0.128025	0.00485228	0.00648259	0.45	278.858	G	C	7	73020337	206839
met-d-Omega_6_pct	rs3936511	G	A	5	55860781	0.192417	-0.0441519	0.00509642	4.40048e-18	0.191865	0.00405148	0.00550055	0.46	75.0531	G	A	5	55860781	206839
met-d-Omega_6_pct	rs40270	C	A	5	55804552	0.771664	-0.0354642	0.00478362	1.29987e-14	0.77207	-0.0144035	0.00516125	0.0053	54.9626	C	A	5	55804552	206839
met-d-Omega_6_pct	rs4665710	C	A	2	21221035	0.792578	-0.0470122	0.00494139	3.69999e-22	0.793128	-0.00177823	0.00534881	0.74	90.5155	C	A	2	21221035	206839
met-d-Omega_6_pct	rs4810479	T	C	20	44545048	0.75018	0.0440519	0.00464348	2.60016e-22	0.750001	-0.0119937	0.00499978	0.016	89.9999	T	C	20	44545048	206839
met-d-Omega_6_pct	rs499765	G	C	19	49266390	0.338914	0.0262628	0.00429063	1.7e-09	0.339721	-0.000329937	0.00463076	0.94	37.4662	G	C	19	49266390	206839
met-d-Omega_6_pct	rs534944	G	T	3	135961031	0.767256	-0.0344031	0.00475995	3.90032e-14	0.767079	0.0151841	0.00512615	0.0031	52.2385	G	T	3	135961031	206839
met-d-Omega_6_pct	rs6905288	A	G	6	43758873	0.56854	-0.0255665	0.00404617	1.29999e-10	0.569136	0.0118932	0.00437489	0.0066	39.9259	A	G	6	43758873	206839
met-d-Omega_6_pct	rs6938550	A	G	6	20462138	0.914145	0.0391913	0.00717133	1.89998e-08	0.913938	0.00610478	0.00774173	0.43	29.8662	A	G	6	20462138	206839
met-d-Omega_6_pct	rs6983170	C	T	8	19860161	0.026944	-0.125035	0.012478	2.29985e-24	0.026944	-0.0158135	0.0134805	0.24	100.409	C	T	8	19860161	206839
met-d-Omega_6_pct	rs7005265	A	T	8	19628632	0.684783	0.0292491	0.00437003	7.70016e-12	0.68466	-0.00341986	0.00472252	0.47	44.7977	A	T	8	19628632	206839
met-d-Omega_6_pct	rs7047907	A	G	9	86368660	0.742524	-0.0259918	0.00461138	1.29999e-08	0.742252	-0.0124642	0.00496427	0.012	31.7695	A	G	9	86368660	206839
met-d-Omega_6_pct	rs708272	A	G	16	56996288	0.432765	0.0261942	0.00405573	3.10027e-11	0.432092	0.00561826	0.00437678	0.2	41.7131	A	G	16	56996288	206839
met-d-Omega_6_pct	rs72836561	T	C	17	41926126	0.031483	-0.083998	0.0115096	5.79963e-14	0.031124	-0.00389098	0.0124805	0.76	53.262	T	C	17	41926126	206839
met-d-Omega_6_pct	rs73412716	T	G	12	112545197	0.069272	0.0539254	0.00806764	3.50026e-11	0.069329	0.00236701	0.00869436	0.79	44.678	T	G	12	112545197	206839
met-d-Omega_6_pct	rs73596816	A	G	6	161017363	0.033587	0.0644232	0.0111853	5.89997e-09	0.033687	0.00618115	0.0120114	0.61	33.1733	A	G	6	161017363	206839
met-d-Omega_6_pct	rs76890070	T	C	1	172190494	0.030697	0.0674408	0.0117769	4.30002e-09	0.030625	-0.0014017	0.0127287	0.91	32.7932	T	C	1	172190494	206839
met-d-Omega_6_pct	rs78058190	A	G	2	219699999	0.050105	-0.0677909	0.0103987	2.19989e-11	0.050451	-0.0204511	0.0111712	0.067	42.4996	A	G	2	219699999	206839
met-d-Omega_6_pct	rs799158	C	T	7	73019074	0.956835	0.0756845	0.00989547	2.29985e-14	0.9567	0.0287163	0.0106679	0.0071	58.498	C	T	7	73019074	206839
met-d-Omega_6_pct	rs8107974	T	A	19	19388500	0.075537	0.0726822	0.00761905	1.80011e-21	0.076034	0.00621661	0.00819775	0.45	91.0027	T	A	19	19388500	206839
met-d-Omega_6_pct	rs964184	C	G	11	116648917	0.867229	0.13521	0.00592342	7.29458e-117	0.866255	0.00400922	0.00636763	0.53	521.042	C	G	11	116648917	206839
met-d-Omega_6_pct	rs9908820	G	A	17	73408819	0.729141	-0.0281089	0.00452935	1.7e-09	0.728133	0.00832621	0.00487926	0.088	38.5138	G	A	17	73408819	206839
met-d-IDL_TG	rs10008637	C	T	4	77414144	0.461937	0.024722	0.00409922	1.29999e-10	0.461063	-0.00105323	0.00434639	0.81	36.3718	C	T	4	77414144	206839
met-d-IDL_TG	rs10096633	T	C	8	19830921	0.123912	-0.119386	0.00617908	6.70039e-87	0.12444	-0.00251806	0.00656966	0.7	373.301	T	C	8	19830921	206839
met-d-IDL_TG	rs10455872	G	A	6	161010118	0.07899	-0.0469002	0.00756419	6.20012e-11	0.078834	0.0112135	0.00804281	0.16	38.4436	G	A	6	161010118	206839
met-d-IDL_TG	rs1077835	G	A	15	58723426	0.219721	0.266859	0.00491824	1e-200	0.220502	-0.00412576	0.00524337	0.43	2944.04	G	A	15	58723426	206839
met-d-IDL_TG	rs10881987	G	A	10	93641869	0.527443	-0.0275197	0.00409317	4.19952e-12	0.527572	0.011127	0.00435102	0.011	45.2031	G	A	10	93641869	206839
met-d-IDL_TG	rs11172134	A	T	12	57645789	0.20103	-0.0329193	0.00509626	2e-10	0.20074	0.00961041	0.00542487	0.076	41.7252	A	T	12	57645789	206839
met-d-IDL_TG	rs1128249	T	G	2	165528624	0.391999	-0.0353931	0.00417782	3.59998e-18	0.391777	0.00676305	0.00443863	0.13	71.7691	T	G	2	165528624	206839
met-d-IDL_TG	rs112875651	A	G	8	126506694	0.392383	-0.0952884	0.00423343	1.69824e-118	0.390837	0.00935253	0.00449706	0.038	506.635	A	G	8	126506694	206839
met-d-IDL_TG	rs113206087	T	G	2	21048037	0.03458	-0.0727441	0.0114647	2.39994e-11	0.034666	0.0244731	0.012201	0.045	40.2597	T	G	2	21048037	206839
met-d-IDL_TG	rs113629348	T	C	15	58545668	0.026756	0.112776	0.012621	3.10027e-19	0.026723	0.00229586	0.0134557	0.86	79.8447	T	C	15	58545668	206839
met-d-IDL_TG	rs11591147	T	G	1	55505647	0.017458	-0.102911	0.0155512	6.59933e-12	0.017487	0.00155123	0.0165284	0.93	43.7921	T	G	1	55505647	206839
met-d-IDL_TG	rs1168034	C	G	1	62963914	0.644683	0.0705358	0.00426363	1e-62	0.644699	0.00607612	0.00453335	0.18	273.691	C	G	1	62963914	206839
met-d-IDL_TG	rs116843064	A	G	19	8429323	0.019852	-0.168075	0.0146398	2.39994e-32	0.019316	0.030894	0.0157576	0.05	131.806	A	G	19	8429323	206839
met-d-IDL_TG	rs11698796	C	T	20	34248134	0.128945	-0.0342345	0.00610535	3.89996e-08	0.129932	-0.00851086	0.00644858	0.19	31.4418	C	T	20	34248134	206839
met-d-IDL_TG	rs117399007	T	C	15	59264999	0.043064	-0.0551434	0.0101163	4.70002e-08	0.043587	0.0103156	0.0107229	0.34	29.7128	T	C	15	59264999	206839
met-d-IDL_TG	rs12471982	C	A	2	21386078	0.145618	0.0453148	0.00578449	8.60003e-16	0.145783	0.00906711	0.00614659	0.14	61.3691	C	A	2	21386078	206839
met-d-IDL_TG	rs12601919	G	A	17	65825374	0.188897	0.0306177	0.00523162	1.09999e-09	0.189423	-0.00176754	0.00555216	0.75	34.251	G	A	17	65825374	206839
met-d-IDL_TG	rs1260326	C	T	2	27730940	0.603982	-0.0937313	0.00416732	5.00035e-116	0.603876	0.00928784	0.00442702	0.036	505.889	C	T	2	27730940	206839
met-d-IDL_TG	rs12907378	A	G	15	58654430	0.104327	-0.113684	0.00677031	1.20005e-65	0.103918	-0.00918658	0.00720062	0.2	281.956	A	G	15	58654430	206839
met-d-IDL_TG	rs12916872	C	T	15	58375741	0.49642	-0.0251996	0.00406755	1.89998e-10	0.496713	-0.00301586	0.00433979	0.49	38.3815	C	T	15	58375741	206839
met-d-IDL_TG	rs140451907	G	C	15	58607177	0.020264	-0.0792544	0.0148713	4.90004e-09	0.02016	0.025488	0.0158943	0.11	28.402	G	C	15	58607177	206839
met-d-IDL_TG	rs141469619	G	A	11	116714293	0.010141	0.222452	0.0215613	5.10035e-28	0.00991	0.0191704	0.0231774	0.41	106.444	G	A	11	116714293	206839
met-d-IDL_TG	rs142158911	A	G	19	11190534	0.116718	-0.0636506	0.00639502	3.40017e-24	0.115801	-0.000911852	0.00683124	0.89	99.0652	A	G	19	11190534	206839
met-d-IDL_TG	rs142187704	C	T	15	58611016	0.008831	0.188431	0.0232931	3.10027e-17	0.009089	0.0273133	0.0244795	0.26	65.441	C	T	15	58611016	206839
met-d-IDL_TG	rs142288236	T	C	8	19845612	0.014799	0.106682	0.0170434	6.19998e-10	0.014704	-0.00570607	0.0181886	0.75	39.1805	T	C	8	19845612	206839
met-d-IDL_TG	rs146203232	T	C	6	160521885	0.07466	0.0674386	0.00780617	3.10027e-20	0.074849	-0.00384682	0.00829013	0.64	74.6347	T	C	6	160521885	206839
met-d-IDL_TG	rs1471251	T	A	4	87976359	0.397126	0.033955	0.00418805	2.80027e-16	0.398583	-0.0113439	0.00444145	0.011	65.733	T	A	4	87976359	206839
met-d-IDL_TG	rs147146149	G	C	15	58743495	0.013312	-0.162271	0.0183101	7.00003e-19	0.013498	-0.0113381	0.0194105	0.56	78.5417	G	C	15	58743495	206839
met-d-IDL_TG	rs1495741	A	G	8	18272881	0.779137	-0.0354677	0.00491265	7.39946e-14	0.779232	0.0288141	0.00522512	3.5e-08	52.1236	A	G	8	18272881	206839
met-d-IDL_TG	rs150844304	C	A	15	43726625	0.025676	0.165983	0.0128617	1e-39	0.025848	-0.00198615	0.0136635	0.88	166.545	C	A	15	43726625	206839
met-d-IDL_TG	rs1515108	T	C	2	227123086	0.635491	0.0281059	0.00422797	6.4003e-11	0.636535	0.00167293	0.00450382	0.71	44.1907	T	C	2	227123086	206839
met-d-IDL_TG	rs1529368	G	A	8	59339925	0.663379	-0.0240935	0.00432106	3.2e-08	0.663533	-0.000834138	0.00459561	0.86	31.0899	G	A	8	59339925	206839
met-d-IDL_TG	rs1601933	T	C	15	58671559	0.465748	-0.160136	0.00414761	1e-200	0.466729	0.00685806	0.00441886	0.12	1490.67	T	C	15	58671559	206839
met-d-IDL_TG	rs182050989	T	C	1	27262545	0.028141	0.079348	0.0123553	1.7e-10	0.028277	-0.0303243	0.013118	0.021	41.2444	T	C	1	27262545	206839
met-d-IDL_TG	rs186696265	T	C	6	161111700	0.014352	-0.158728	0.0172159	2.80027e-22	0.014697	-0.00412517	0.0180926	0.82	85.0056	T	C	6	161111700	206839
met-d-IDL_TG	rs1883711	C	G	20	39179822	0.0312	0.0847395	0.0119963	5.00035e-14	0.031462	-0.0303969	0.0126631	0.016	49.8973	C	G	20	39179822	206839
met-d-IDL_TG	rs191169769	G	T	15	58701059	0.011129	-0.141476	0.020641	3.50026e-12	0.011089	0.0218306	0.0221266	0.32	46.979	G	T	15	58701059	206839
met-d-IDL_TG	rs2068888	A	G	10	94839642	0.450086	-0.0256012	0.00410112	1.09999e-10	0.450658	0.000114031	0.00435653	0.98	38.9687	A	G	10	94839642	206839
met-d-IDL_TG	rs2161037	A	G	2	169893419	0.544687	0.0257821	0.00412407	2.69998e-10	0.546123	0.00280602	0.0043888	0.52	39.0827	A	G	2	169893419	206839
met-d-IDL_TG	rs2244278	A	C	9	107661129	0.119922	-0.0374601	0.00629646	1.09999e-09	0.120699	-0.00238797	0.00667156	0.72	35.3952	A	C	9	107661129	206839
met-d-IDL_TG	rs2721961	G	T	8	116657911	0.280826	-0.0293727	0.00454606	1.09999e-09	0.281192	0.00180336	0.00483962	0.71	41.7462	G	T	8	116657911	206839
met-d-IDL_TG	rs28550053	G	A	8	19934305	0.174154	-0.039401	0.00540878	5.40008e-13	0.174888	0.0105101	0.00574017	0.067	53.0659	G	A	8	19934305	206839
met-d-IDL_TG	rs3289	C	T	8	19823192	0.027457	0.115835	0.0125334	6.4998e-20	0.027586	-0.013804	0.013297	0.3	85.4165	C	T	8	19823192	206839
met-d-IDL_TG	rs34417180	A	C	16	72219756	0.166849	-0.035658	0.00546374	4.60045e-12	0.16622	-0.00377392	0.00583058	0.52	42.5926	A	C	16	72219756	206839
met-d-IDL_TG	rs34460487	A	G	17	4685228	0.347211	0.0281943	0.00430151	3.50026e-11	0.347414	-0.000895281	0.00456914	0.84	42.9616	A	G	17	4685228	206839
met-d-IDL_TG	rs35662434	G	A	4	69339933	0.23372	0.0296161	0.00484066	2.5e-10	0.233604	-0.00110109	0.0051393	0.83	37.4323	G	A	4	69339933	206839
met-d-IDL_TG	rs36017758	A	G	15	58619455	0.050696	0.124111	0.00929293	8.10028e-43	0.050502	0.00853128	0.0099356	0.39	178.367	A	G	15	58619455	206839
met-d-IDL_TG	rs3747207	A	G	22	44324855	0.214999	0.0301823	0.00497286	2.69998e-10	0.215143	-0.0045359	0.00527859	0.39	36.8377	A	G	22	44324855	206839
met-d-IDL_TG	rs3764261	A	C	16	56993324	0.324423	-0.0326764	0.00436137	1.99986e-14	0.324148	0.00567611	0.00463588	0.22	56.1336	A	C	16	56993324	206839
met-d-IDL_TG	rs3936511	G	A	5	55860781	0.192433	0.0451449	0.00517547	1.10002e-18	0.191865	0.00405148	0.00550055	0.46	76.0883	G	A	5	55860781	206839
met-d-IDL_TG	rs40270	C	A	5	55804552	0.771682	0.0262549	0.00485868	2.69998e-09	0.77207	-0.0144035	0.00516125	0.0053	29.2001	C	A	5	55804552	206839
met-d-IDL_TG	rs4631704	T	C	1	230293530	0.608317	-0.0307611	0.0042054	4.00037e-14	0.608912	2.749e-05	0.00447341	1	53.5044	T	C	1	230293530	206839
met-d-IDL_TG	rs4704834	G	A	5	156443066	0.644037	0.0445543	0.00425759	1.39991e-27	0.645078	-0.00498694	0.00453324	0.27	109.509	G	A	5	156443066	206839
met-d-IDL_TG	rs4765127	T	G	12	124460167	0.334977	-0.0232055	0.00431452	3.59998e-09	0.334669	0.00333338	0.00459051	0.47	28.9279	T	G	12	124460167	206839
met-d-IDL_TG	rs4775075	G	A	15	58837764	0.08284	0.0457893	0.00745191	2.39999e-10	0.082276	-0.00177288	0.00795845	0.82	37.7566	G	A	15	58837764	206839
met-d-IDL_TG	rs4775085	A	G	15	58949991	0.051373	-0.0783514	0.00943174	6.29941e-17	0.051579	0.00871568	0.0100272	0.38	69.0097	A	G	15	58949991	206839
met-d-IDL_TG	rs4817999	A	C	21	40554355	0.565947	0.0247576	0.00412373	2.39999e-09	0.566602	-0.000315865	0.00437819	0.94	36.0443	A	C	21	40554355	206839
met-d-IDL_TG	rs483082	T	G	19	45416178	0.236543	0.0532743	0.00480749	8.60003e-31	0.235068	-0.00805892	0.00512349	0.12	122.8	T	G	19	45416178	206839
met-d-IDL_TG	rs523118	G	T	3	135965888	0.767024	0.0500208	0.00483534	1.10002e-26	0.767	0.0148207	0.00512728	0.0038	107.016	G	T	3	135965888	206839
met-d-IDL_TG	rs55747707	A	G	7	73037366	0.203628	-0.075843	0.00508361	7.00003e-50	0.202126	0.0127063	0.00540917	0.019	222.58	A	G	7	73037366	206839
met-d-IDL_TG	rs576262	G	C	11	116764436	0.97934	-0.0932815	0.014494	7.19946e-11	0.979158	0.00556899	0.0153285	0.72	41.4204	G	C	11	116764436	206839
met-d-IDL_TG	rs5880	C	G	16	57015091	0.054989	0.0570759	0.00893582	3.89996e-10	0.055336	0.00552178	0.00946208	0.56	40.7978	C	G	16	57015091	206839
met-d-IDL_TG	rs60403635	C	T	2	21272778	0.043021	-0.082374	0.0100734	1.59993e-16	0.042966	-0.00622347	0.0107137	0.56	66.8695	C	T	2	21272778	206839
met-d-IDL_TG	rs6073958	C	T	20	44551855	0.198725	0.0347218	0.00512411	1e-12	0.198987	0.00800878	0.00543139	0.14	45.9164	C	T	20	44551855	206839
met-d-IDL_TG	rs6090040	C	A	20	62692060	0.52	-0.0214428	0.00410201	4.90004e-08	0.520859	0.0110264	0.00436876	0.012	27.3256	C	A	20	62692060	206839
met-d-IDL_TG	rs61362984	G	A	11	116450463	0.379447	-0.0233627	0.00422511	2.30001e-08	0.38017	-0.00723787	0.00448303	0.11	30.5753	G	A	11	116450463	206839
met-d-IDL_TG	rs61904859	T	C	11	116492506	0.033739	0.0586036	0.0114851	3.79997e-08	0.034156	0.00579623	0.0121267	0.63	26.0363	T	C	11	116492506	206839
met-d-IDL_TG	rs62521037	A	C	8	126454603	0.048087	0.0536737	0.00981637	2e-08	0.048089	-0.000376616	0.0104179	0.97	29.8966	A	C	8	126454603	206839
met-d-IDL_TG	rs629301	T	G	1	109818306	0.778046	0.0485631	0.00490321	4.19952e-25	0.778084	0.0122188	0.00521358	0.019	98.0961	T	G	1	109818306	206839
met-d-IDL_TG	rs632057	G	T	6	139834012	0.627779	-0.0320838	0.00422124	4.19952e-14	0.627854	-0.0098167	0.00448155	0.028	57.7686	G	T	6	139834012	206839
met-d-IDL_TG	rs6463317	A	G	7	1159243	0.224946	-0.0357573	0.00489027	6.70039e-14	0.22379	0.00432325	0.0052035	0.41	53.4643	A	G	7	1159243	206839
met-d-IDL_TG	rs6602911	T	C	13	114547372	0.360032	0.0284646	0.00425113	1e-11	0.358495	-0.000910253	0.00452343	0.84	44.8334	T	C	13	114547372	206839
met-d-IDL_TG	rs6750625	C	A	2	20879530	0.910327	0.0399045	0.00713284	3.09999e-08	0.910648	0.0147894	0.00759338	0.051	31.2982	C	A	2	20879530	206839
met-d-IDL_TG	rs693	A	G	2	21232195	0.520903	0.0717444	0.00407954	4.60045e-74	0.521009	-0.0117199	0.00433424	0.0069	309.281	A	G	2	21232195	206839
met-d-IDL_TG	rs7157785	T	G	14	64235556	0.159922	0.0369733	0.0055759	3.69999e-12	0.16083	0.00340465	0.00591394	0.56	43.969	T	G	14	64235556	206839
met-d-IDL_TG	rs72555385	G	A	7	73123473	0.04931	0.0583885	0.00947465	3.69999e-10	0.049082	-0.0229726	0.0100697	0.023	37.9777	G	A	7	73123473	206839
met-d-IDL_TG	rs72740858	G	A	15	58705943	0.023123	0.194187	0.0136064	1.59993e-47	0.022702	-0.00644708	0.0146499	0.66	203.683	G	A	15	58705943	206839
met-d-IDL_TG	rs72769438	C	T	16	1017982	0.110155	-0.040205	0.00652798	1.79999e-10	0.110316	0.00278738	0.00692457	0.69	37.9317	C	T	16	1017982	206839
met-d-IDL_TG	rs739320	C	T	19	49261368	0.606678	-0.0337351	0.00427368	1.50003e-14	0.606035	-0.00643509	0.00453611	0.16	62.3103	C	T	19	49261368	206839
met-d-IDL_TG	rs74434374	A	C	6	31850308	0.044815	0.0592835	0.00986743	2.99999e-10	0.045384	-0.0356404	0.010426	0.00063	36.096	A	C	6	31850308	206839
met-d-IDL_TG	rs75679663	A	C	17	4667972	0.008603	-0.162256	0.0223584	1.10002e-12	0.008818	0.0485624	0.0234644	0.038	52.6648	A	C	17	4667972	206839
met-d-IDL_TG	rs77293623	C	A	15	58461995	0.013427	0.137588	0.0182526	3.90032e-14	0.013269	0.0144882	0.0195648	0.46	56.8214	C	A	15	58461995	206839
met-d-IDL_TG	rs79119207	A	C	15	58740443	0.022806	-0.117244	0.0136414	5.90065e-18	0.022631	-0.00304685	0.0145896	0.83	73.8692	A	C	15	58740443	206839
met-d-IDL_TG	rs79126702	G	T	15	58771092	0.05339	-0.0826255	0.00948087	1.29987e-18	0.053571	0.0138149	0.0100782	0.17	75.9507	G	T	15	58771092	206839
met-d-IDL_TG	rs79419121	C	T	15	58708443	0.025909	0.133274	0.0127653	1.20005e-25	0.026128	0.00426507	0.013588	0.75	109.001	C	T	15	58708443	206839
met-d-IDL_TG	rs7979473	G	A	12	121420260	0.612997	-0.0337476	0.00422637	5.19996e-16	0.612946	-0.00923774	0.00448576	0.039	63.7604	G	A	12	121420260	206839
met-d-IDL_TG	rs8107974	T	A	19	19388500	0.075555	-0.0793015	0.00773617	2.29985e-26	0.076034	0.00621661	0.00819775	0.45	105.078	T	A	19	19388500	206839
met-d-IDL_TG	rs964184	C	G	11	116648917	0.867255	-0.177975	0.00601512	1e-200	0.866255	0.00400922	0.00636763	0.53	875.446	C	G	11	116648917	206839
met-d-IDL_TG	rs9804646	T	C	11	116665079	0.083806	-0.0518149	0.00739469	1.29987e-11	0.083515	-0.00845215	0.00787444	0.28	49.0986	T	C	11	116665079	206839
met-d-Tyr	rs11075888	G	A	16	71458581	0.494445	0.0558719	0.00412527	8.60003e-42	0.494157	0.0101313	0.00434655	0.02	183.435	G	A	16	71458581	206839
met-d-Tyr	rs111962067	T	C	6	111497899	0.012771	0.316068	0.0183243	1.10002e-66	0.012775	0.00315105	0.0192566	0.87	297.513	T	C	6	111497899	206839
met-d-Tyr	rs1126671	C	T	4	100048414	0.697944	-0.0405903	0.00449601	1.69981e-19	0.697743	0.00835228	0.00472054	0.077	81.5061	C	T	4	100048414	206839
met-d-Tyr	rs117080580	A	G	6	111513517	0.02701	-0.0844758	0.0128991	5.79963e-11	0.027143	0.00332082	0.0135318	0.81	42.889	A	G	6	111513517	206839
met-d-Tyr	rs117433004	A	G	6	112261580	0.061365	0.0577757	0.00875258	4.10015e-11	0.060842	-0.0110943	0.00923397	0.23	43.5731	A	G	6	112261580	206839
met-d-Tyr	rs117810733	T	C	6	111455266	0.033415	-0.0898301	0.0116186	1.10002e-14	0.033122	-0.0119116	0.0122719	0.33	59.7773	T	C	6	111455266	206839
met-d-Tyr	rs12206654	C	T	6	111556834	0.146605	0.188204	0.00587394	1e-200	0.145469	-0.00554035	0.00620054	0.37	1026.59	C	T	6	111556834	206839
met-d-Tyr	rs1433210	C	A	4	124766956	0.246119	-0.0265777	0.00479377	2.99999e-08	0.24609	-0.0110236	0.00503772	0.029	30.7383	C	A	4	124766956	206839
met-d-Tyr	rs150851429	C	G	16	71625831	0.01598	0.399298	0.0171106	1.90108e-120	0.016021	0.0106808	0.0179519	0.55	544.583	C	G	16	71625831	206839
met-d-Tyr	rs17072508	T	C	6	111588188	0.013776	0.135039	0.0176762	2.19989e-14	0.013912	0.00475064	0.0185025	0.8	58.3634	T	C	6	111588188	206839
met-d-Tyr	rs174547	C	T	11	61570783	0.342661	0.0339256	0.00433634	5.10035e-15	0.344793	-0.0341737	0.00456214	6.8e-14	61.208	C	T	11	61570783	206839
met-d-Tyr	rs17511504	A	G	6	111630527	0.032448	-0.0762279	0.0118467	1.2e-10	0.032633	0.0307958	0.0124346	0.013	41.4031	A	G	6	111630527	206839
met-d-Tyr	rs1800961	T	C	20	43042364	0.030193	-0.0731429	0.012043	1.29999e-09	0.031005	0.0330515	0.0125075	0.0082	36.8871	T	C	20	43042364	206839
met-d-Tyr	rs194749	C	T	14	69273905	0.24019	0.0265613	0.00483959	4.09996e-08	0.242137	0.00623672	0.00507206	0.22	30.1218	C	T	14	69273905	206839
met-d-Tyr	rs2168101	A	C	11	8255408	0.308215	-0.031063	0.00460962	1.59993e-11	0.309816	-0.00934401	0.00483343	0.053	45.4105	A	C	11	8255408	206839
met-d-Tyr	rs2230681	C	T	12	122326812	0.874664	-0.0420843	0.00623021	1.39991e-11	0.874396	0.0065894	0.00654478	0.31	45.6284	C	T	12	122326812	206839
met-d-Tyr	rs2638315	C	G	12	56865056	0.182446	0.0673963	0.00532767	1.10002e-36	0.182705	0.0146716	0.00560252	0.0088	160.029	C	G	12	56865056	206839
met-d-Tyr	rs34362588	T	C	6	111426965	0.028825	-0.158465	0.0126229	3.80014e-36	0.028445	0.0299231	0.0133423	0.025	157.597	T	C	6	111426965	206839
met-d-Tyr	rs34894639	T	C	3	135798658	0.23159	-0.0384866	0.0049329	6.09958e-15	0.231617	-0.0111581	0.00517894	0.031	60.8716	T	C	3	135798658	206839
met-d-Tyr	rs35004366	A	G	6	110888780	0.019518	0.0981839	0.015447	2.1e-10	0.019276	-0.00843247	0.0163404	0.61	40.401	A	G	6	110888780	206839
met-d-Tyr	rs36055409	T	G	12	59990603	0.14239	0.033308	0.00594393	2.1e-08	0.142701	-0.00676872	0.00623461	0.28	31.4015	T	G	12	59990603	206839
met-d-Tyr	rs3747207	A	G	22	44324855	0.21503	0.0294005	0.00502125	4.79999e-09	0.215143	-0.0045359	0.00527859	0.39	34.2835	A	G	22	44324855	206839
met-d-Tyr	rs4149056	C	T	12	21331549	0.150912	-0.0596744	0.00574268	2.70023e-25	0.151688	-0.0113226	0.00603807	0.061	107.981	C	T	12	21331549	206839
met-d-Tyr	rs4575545	A	G	16	79755446	0.307909	0.0268086	0.00448779	2.30001e-09	0.305539	0.0141935	0.00472756	0.0027	35.6848	A	G	16	79755446	206839
met-d-Tyr	rs56139160	C	G	6	112083253	0.008629	0.159907	0.0231846	5.30029e-12	0.008471	-0.0212069	0.024599	0.39	47.5703	C	G	6	112083253	206839
met-d-Tyr	rs61676179	A	C	22	32176825	0.050985	-0.0527705	0.00941771	2.1e-08	0.05108	-0.00510492	0.00987631	0.61	31.3973	A	C	22	32176825	206839
met-d-Tyr	rs62056460	T	C	16	71783658	0.187568	-0.0443113	0.00530322	6.4998e-17	0.187013	0.000268442	0.00558161	0.96	69.8152	T	C	16	71783658	206839
met-d-Tyr	rs6575900	C	G	14	102675350	0.204047	-0.0326825	0.00513818	2e-10	0.203351	-0.00757577	0.0054099	0.16	40.4587	C	G	14	102675350	206839
met-d-Tyr	rs6868618	G	A	5	90191256	0.380117	0.0252921	0.0042654	2.99999e-09	0.380026	-0.00204323	0.00447334	0.65	35.1601	G	A	5	90191256	206839
met-d-Tyr	rs6908585	T	C	6	111932873	0.315166	-0.0606343	0.00448697	1.29987e-41	0.314913	-0.00640611	0.00472791	0.18	182.612	T	C	6	111932873	206839
met-d-Tyr	rs7019778	C	A	9	22134651	0.424391	-0.0249477	0.00418639	2.5e-09	0.423779	-0.00097352	0.00440066	0.82	35.5125	C	A	9	22134651	206839
met-d-Tyr	rs715	C	T	2	211543055	0.310821	-0.0304883	0.00447837	9.8992e-12	0.311482	-0.0141877	0.00469643	0.0025	46.3475	C	T	2	211543055	206839
met-d-Tyr	rs740122	A	G	7	28166442	0.217464	-0.0371444	0.00500229	1.10002e-13	0.217384	-0.0181473	0.00525279	0.00055	55.1377	A	G	7	28166442	206839
met-d-Tyr	rs78243804	C	T	6	111561065	0.064421	-0.0667646	0.00870722	1.80011e-14	0.065103	0.00253901	0.00911131	0.78	58.7941	C	T	6	111561065	206839
met-d-Tyr	rs79020793	A	G	12	47199549	0.068215	0.0775161	0.00819354	3.10027e-21	0.068169	0.00673616	0.00860958	0.43	89.5036	A	G	12	47199549	206839
met-d-Tyr	rs7979473	G	A	12	121420260	0.613011	-0.0617633	0.00426807	1.80011e-47	0.612946	-0.00923774	0.00448576	0.039	209.41	G	A	12	121420260	206839
met-d-Tyr	rs9267947	G	A	6	32211218	0.478636	0.0227184	0.00412214	3.59998e-08	0.478244	0.00917739	0.00433806	0.034	30.3746	G	A	6	32211218	206839
met-d-XXL_VLDL_TG_pct	rs10455872	G	A	6	161010118	0.077859	-0.265404	0.0077682	1e-200	0.078834	0.0112135	0.00804281	0.16	1167.28	G	A	6	161010118	206839
met-d-XXL_VLDL_TG_pct	rs1149348	T	C	6	161380020	0.111056	0.0465075	0.00663701	1.39991e-12	0.111289	0.000245564	0.00690005	0.97	49.1022	T	C	6	161380020	206839
met-d-XXL_VLDL_TG_pct	rs12524288	A	C	6	160943428	0.079742	0.0734877	0.00785747	1.80011e-20	0.079059	-0.00180004	0.00820814	0.83	87.471	A	C	6	160943428	206839
met-d-XXL_VLDL_TG_pct	rs12600254	A	T	16	56897755	0.81316	0.030838	0.00533332	2.5e-09	0.814245	-0.000176766	0.00556833	0.97	33.4331	A	T	16	56897755	206839
met-d-XXL_VLDL_TG_pct	rs1318175	T	C	15	58586129	0.159205	0.0761548	0.00570381	4.00037e-42	0.159703	-0.0147278	0.00593961	0.013	178.264	T	C	15	58586129	206839
met-d-XXL_VLDL_TG_pct	rs138799654	A	G	6	160803177	0.018263	-0.143166	0.0164272	3.40017e-18	0.018303	0.0126603	0.0170477	0.46	75.9544	A	G	6	160803177	206839
met-d-XXL_VLDL_TG_pct	rs139953093	T	G	20	44559748	0.185145	-0.0903805	0.00536628	3.50026e-65	0.186733	0.00963312	0.00556354	0.083	283.663	T	G	20	44559748	206839
met-d-XXL_VLDL_TG_pct	rs145221006	A	G	6	160630297	0.08204	0.0515121	0.00788804	3.69999e-11	0.082452	0.0112516	0.00820035	0.17	42.6462	A	G	6	160630297	206839
met-d-XXL_VLDL_TG_pct	rs146534110	T	G	6	160578069	0.01337	-0.136826	0.0181369	3.40017e-14	0.013292	0.0061427	0.0189435	0.75	56.913	T	G	6	160578069	206839
met-d-XXL_VLDL_TG_pct	rs1532085	G	A	15	58683366	0.615031	0.114421	0.00428082	2.39883e-161	0.613717	0.00374391	0.00445485	0.4	714.426	G	A	15	58683366	206839
met-d-XXL_VLDL_TG_pct	rs1801689	C	A	17	64210580	0.03022	-0.152893	0.0121601	1.39991e-37	0.030512	0.000433894	0.0126094	0.97	158.089	C	A	17	64210580	206839
met-d-XXL_VLDL_TG_pct	rs186696265	T	C	6	161111700	0.013828	-0.404654	0.017886	1.1995e-114	0.014697	-0.00412517	0.0180926	0.82	511.848	T	C	6	161111700	206839
met-d-XXL_VLDL_TG_pct	rs2070895	A	G	15	58723939	0.217133	-0.129039	0.00505321	1.30017e-147	0.219444	-0.00385264	0.00524531	0.46	652.09	A	G	15	58723939	206839
met-d-XXL_VLDL_TG_pct	rs273507	C	A	19	18221964	0.29398	0.0274412	0.00457456	2.99999e-09	0.293865	0.00604079	0.00476379	0.2	35.9838	C	A	19	18221964	206839
met-d-XXL_VLDL_TG_pct	rs41272078	T	C	6	161010150	0.038699	-0.108199	0.0107946	1.39991e-23	0.039081	0.0143571	0.011175	0.2	100.469	T	C	6	161010150	206839
met-d-XXL_VLDL_TG_pct	rs4775038	T	C	15	58658794	0.105812	0.0607576	0.00688507	7.00003e-19	0.105358	-0.0106993	0.00715372	0.13	77.8726	T	C	15	58658794	206839
met-d-XXL_VLDL_TG_pct	rs5880	C	G	16	57015091	0.054877	-0.0924851	0.00912889	1.10002e-22	0.055336	0.00552178	0.00946208	0.56	102.638	C	G	16	57015091	206839
met-d-XXL_VLDL_TG_pct	rs602633	G	T	1	109821511	0.782641	-0.0297718	0.00504413	2.80001e-09	0.782778	0.0147145	0.0052515	0.0051	34.8368	G	T	1	109821511	206839
met-d-XXL_VLDL_TG_pct	rs6078	A	G	15	58833993	0.028755	-0.0770268	0.0124746	3.69999e-10	0.028563	0.00703698	0.013021	0.59	38.1268	A	G	15	58833993	206839
met-d-XXL_VLDL_TG_pct	rs62441876	A	G	6	160931694	0.014652	0.093887	0.017364	4.79999e-08	0.014592	-0.00729693	0.0181457	0.69	29.2356	A	G	6	160931694	206839
met-d-XXL_VLDL_TG_pct	rs71478653	G	C	15	58500953	0.028926	-0.0791112	0.012721	1.5e-09	0.028961	0.0114565	0.0132422	0.39	38.6753	G	C	15	58500953	206839
met-d-XXL_VLDL_TG_pct	rs73596816	A	G	6	161017363	0.033257	-0.145895	0.011644	5.10035e-36	0.033687	0.00618115	0.0120114	0.61	156.992	A	G	6	161017363	206839
met-d-XXL_VLDL_TG_pct	rs738408	T	C	22	44324730	0.216642	-0.050013	0.00505326	3.59998e-24	0.216826	-0.00463899	0.00525942	0.38	97.9541	T	C	22	44324730	206839
met-d-XXL_VLDL_TG_pct	rs76000021	C	T	6	160985501	0.013988	0.13235	0.0185132	7.29962e-13	0.014281	0.00738273	0.0190335	0.7	51.1075	C	T	6	160985501	206839
met-d-XXL_VLDL_TG_pct	rs783147	A	G	6	161137990	0.445633	0.0562955	0.00418679	8.4004e-42	0.444298	-0.00272035	0.00435989	0.53	180.794	A	G	6	161137990	206839
met-d-XXL_VLDL_TG_pct	rs79126702	G	T	15	58771092	0.053438	0.0565677	0.00970353	1.6e-08	0.053571	0.0138149	0.0100782	0.17	33.9842	G	T	15	58771092	206839
met-d-XXL_VLDL_TG_pct	rs8011834	C	A	14	55625977	0.418848	0.0251626	0.00421486	7.10003e-09	0.419206	0.00720363	0.00440011	0.1	35.6406	C	A	14	55625977	206839
met-d-XXL_VLDL_TG_pct	rs952275	G	T	2	21221399	0.520389	-0.0463903	0.00417296	2.29985e-28	0.520687	-0.0119417	0.00433904	0.0059	123.585	G	T	2	21221399	206839
met-d-M_HDL_L	rs1047891	A	C	2	211540507	0.314995	-0.0248528	0.00412928	2.59998e-09	0.315747	-0.0135094	0.00465835	0.0037	36.2245	A	C	2	211540507	206839
met-d-M_HDL_L	rs1077835	G	A	15	58723426	0.219721	0.101578	0.0046357	9.7051e-111	0.220502	-0.00412576	0.00524337	0.43	480.141	G	A	15	58723426	206839
met-d-M_HDL_L	rs11039238	C	T	11	47460901	0.322183	-0.0354542	0.00409737	3.90032e-18	0.320902	0.00873315	0.00464099	0.06	74.873	C	T	11	47460901	206839
met-d-M_HDL_L	rs111929233	C	A	12	125378409	0.123196	0.0373679	0.00584589	1.5e-10	0.123472	0.0164131	0.00660473	0.013	40.8598	C	A	12	125378409	206839
met-d-M_HDL_L	rs11239571	A	G	10	46087892	0.242446	0.0299627	0.00449709	2.70023e-11	0.242074	-0.014229	0.00508045	0.0051	44.3914	A	G	10	46087892	206839
met-d-M_HDL_L	rs112495680	G	A	6	34223098	0.133419	-0.0344888	0.00566257	5.19996e-10	0.13339	0.0203612	0.00639581	0.0015	37.0962	G	A	6	34223098	206839
met-d-M_HDL_L	rs112849259	T	C	19	45397307	0.025972	-0.0664969	0.012093	4.39997e-08	0.026063	0.0349013	0.0136604	0.011	30.2367	T	C	19	45397307	206839
met-d-M_HDL_L	rs114165349	C	G	1	27021913	0.022956	-0.101147	0.0128594	9.3994e-16	0.023144	-0.0293388	0.0145156	0.043	61.8678	C	G	1	27021913	206839
met-d-M_HDL_L	rs114855192	A	G	8	19775253	0.017476	-0.131045	0.014661	1.50003e-20	0.017535	-0.00154018	0.0165336	0.93	79.8939	A	G	8	19775253	206839
met-d-M_HDL_L	rs11591147	T	G	1	55505647	0.017458	0.10342	0.0146073	7.39946e-13	0.017487	0.00155123	0.0165284	0.93	50.1267	T	G	1	55505647	206839
met-d-M_HDL_L	rs11601507	A	C	11	5701074	0.069166	-0.0390427	0.0074687	3.59998e-08	0.069536	-0.0139336	0.00841886	0.098	27.3269	A	C	11	5701074	206839
met-d-M_HDL_L	rs11646723	T	G	16	56905686	0.056985	0.0524398	0.00838934	3.50002e-10	0.056235	-0.00640063	0.00955055	0.5	39.0721	T	G	16	56905686	206839
met-d-M_HDL_L	rs116843064	A	G	19	8429323	0.019852	0.145257	0.0137497	6.09958e-27	0.019316	0.030894	0.0157576	0.05	111.606	A	G	19	8429323	206839
met-d-M_HDL_L	rs11789603	T	C	9	107647019	0.108813	0.0503964	0.00617255	1.39991e-15	0.108009	0.00277154	0.00699981	0.69	66.6607	T	C	9	107647019	206839
met-d-M_HDL_L	rs11895352	T	C	2	20367135	0.475363	-0.0288866	0.00384821	1.20005e-14	0.47763	-0.00640127	0.00434671	0.14	56.3476	T	C	2	20367135	206839
met-d-M_HDL_L	rs12230272	G	A	12	125083696	0.213282	-0.0254372	0.00472079	8.19993e-09	0.212259	0.00972872	0.00534762	0.069	29.0342	G	A	12	125083696	206839
met-d-M_HDL_L	rs12326633	C	A	18	47102902	0.037629	0.0683392	0.0102604	6.20012e-12	0.038001	0.0114319	0.0115555	0.32	44.362	C	A	18	47102902	206839
met-d-M_HDL_L	rs12446515	T	C	16	56987015	0.323219	0.158145	0.00410682	1e-200	0.322833	0.00692495	0.00465794	0.14	1482.86	T	C	16	56987015	206839
met-d-M_HDL_L	rs12544702	C	T	8	19941259	0.430664	0.033164	0.00387694	1.80011e-18	0.430758	0.00630518	0.00438018	0.15	73.1738	C	T	8	19941259	206839
met-d-M_HDL_L	rs1260326	C	T	2	27730940	0.603982	-0.0456806	0.00391864	3.29989e-30	0.603876	0.00928784	0.00442702	0.036	135.892	C	T	2	27730940	206839
met-d-M_HDL_L	rs12608026	G	T	18	47120499	0.042401	0.0951988	0.00959836	7.10068e-24	0.041749	-0.00596853	0.0109371	0.59	98.3714	G	T	18	47120499	206839
met-d-M_HDL_L	rs13107325	T	C	4	103188709	0.074284	-0.0650666	0.00730937	1.10002e-19	0.075466	-0.0583449	0.00821494	1.2e-12	79.2422	T	C	4	103188709	206839
met-d-M_HDL_L	rs15285	T	C	8	19824667	0.286536	0.0817586	0.0042416	8.49963e-85	0.286571	0.000743822	0.00479549	0.88	371.542	T	C	8	19824667	206839
met-d-M_HDL_L	rs1545614	C	A	16	57154547	0.717209	-0.0272457	0.00428796	3.19963e-11	0.716683	-0.00638372	0.0048466	0.19	40.3733	C	A	16	57154547	206839
met-d-M_HDL_L	rs17370142	T	G	16	57050348	0.096751	0.0365745	0.00650475	1.09999e-08	0.097323	-0.0029582	0.00734515	0.69	31.6152	T	G	16	57050348	206839
met-d-M_HDL_L	rs1779823	T	G	1	182171957	0.333955	-0.0259555	0.00406099	6.4998e-11	0.333093	-0.00135396	0.00460005	0.77	40.8503	T	G	1	182171957	206839
met-d-M_HDL_L	rs1800961	T	C	20	43042364	0.030197	-0.112837	0.0111994	2.09991e-23	0.031005	0.0330515	0.0125075	0.0082	101.511	T	C	20	43042364	206839
met-d-M_HDL_L	rs1801699	C	T	2	21233999	0.019387	-0.0835508	0.013872	1.89998e-09	0.019551	0.0207784	0.0156299	0.18	36.2763	C	T	2	21233999	206839
met-d-M_HDL_L	rs2043085	C	T	15	58680954	0.61268	-0.0977343	0.00393259	1.69824e-139	0.612317	0.00359258	0.00445153	0.42	617.642	C	T	15	58680954	206839
met-d-M_HDL_L	rs2062545	A	G	16	56704125	0.952322	-0.0500579	0.00901892	1.89998e-08	0.951365	0.0146477	0.0101282	0.15	30.8061	A	G	16	56704125	206839
met-d-M_HDL_L	rs2072113	T	C	11	61604967	0.115686	-0.0450023	0.00598451	7.59976e-15	0.116467	-0.0359472	0.00676359	1.1e-07	56.5473	T	C	11	61604967	206839
met-d-M_HDL_L	rs2176040	G	A	2	227092802	0.646743	-0.0252401	0.00400125	1.29987e-11	0.647747	-0.000627375	0.00453204	0.89	39.7915	G	A	2	227092802	206839
met-d-M_HDL_L	rs2236252	T	C	20	17597531	0.167034	-0.0321678	0.00513359	6.4998e-11	0.166554	0.00902783	0.00582074	0.12	39.2645	T	C	20	17597531	206839
met-d-M_HDL_L	rs2245793	C	T	9	107563603	0.901792	0.046275	0.00643621	8.4004e-14	0.901918	0.00604412	0.00730193	0.41	51.6931	C	T	9	107563603	206839
met-d-M_HDL_L	rs2298428	T	C	22	21982892	0.182554	-0.042249	0.00496559	4.10015e-18	0.181591	0.0128416	0.00562434	0.022	72.3921	T	C	22	21982892	206839
met-d-M_HDL_L	rs235314	T	C	21	46271452	0.532685	-0.0214407	0.00384225	4.49997e-08	0.531933	-0.000997479	0.00435359	0.82	31.1391	T	C	21	46271452	206839
met-d-M_HDL_L	rs2642438	G	A	1	220970028	0.703836	0.0348087	0.00419887	1.9002e-17	0.702871	0.00477619	0.00474025	0.31	68.7244	G	A	1	220970028	206839
met-d-M_HDL_L	rs267738	G	T	1	150940625	0.219647	0.0386211	0.00462646	5.50047e-18	0.219312	0.00371783	0.00523901	0.48	69.687	G	T	1	150940625	206839
met-d-M_HDL_L	rs2740488	C	A	9	107661742	0.265313	-0.0378038	0.00435449	3.40017e-19	0.265485	-0.00999668	0.00491857	0.042	75.3696	C	A	9	107661742	206839
met-d-M_HDL_L	rs2792735	A	G	10	113921825	0.720334	-0.0386413	0.00427026	1.20005e-20	0.719935	0.00492615	0.0048277	0.31	81.8832	A	G	10	113921825	206839
met-d-M_HDL_L	rs28690720	G	T	15	58573833	0.137485	-0.0663569	0.00560802	2.60016e-35	0.13824	-0.0101783	0.00632844	0.11	140.008	G	T	15	58573833	206839
met-d-M_HDL_L	rs28818616	C	T	3	15592561	0.349772	-0.02164	0.00404327	4.79999e-08	0.349372	-0.000325409	0.00457481	0.94	28.645	C	T	3	15592561	206839
met-d-M_HDL_L	rs2925979	C	T	16	81534790	0.69893	0.0275901	0.00416998	2.90001e-12	0.699951	-0.00803803	0.00473403	0.09	43.7763	C	T	16	81534790	206839
met-d-M_HDL_L	rs34003087	T	C	11	116663596	0.053661	0.0508152	0.00851248	1.5e-09	0.054437	0.00662055	0.00958072	0.49	35.6349	T	C	11	116663596	206839
met-d-M_HDL_L	rs3768321	T	G	1	40035928	0.19653	-0.0377278	0.00483222	8.99912e-16	0.196591	0.00305144	0.00546096	0.58	60.9578	T	G	1	40035928	206839
met-d-M_HDL_L	rs3795269	A	C	1	2338126	0.438607	0.0219059	0.00385177	7.00003e-09	0.438443	0.00217005	0.00435775	0.62	32.3446	A	C	1	2338126	206839
met-d-M_HDL_L	rs406456	A	G	19	45382717	0.612154	0.0223322	0.00395789	2.69998e-08	0.611477	-0.00116467	0.00447363	0.79	31.8373	A	G	19	45382717	206839
met-d-M_HDL_L	rs4149307	T	C	9	107589744	0.155371	0.0392224	0.00527314	1.20005e-14	0.155134	-0.00834769	0.00598023	0.16	55.3261	T	C	9	107589744	206839
met-d-M_HDL_L	rs4239651	C	T	20	46340596	0.794244	0.0361252	0.004746	3.10027e-15	0.794423	-0.00489554	0.00535894	0.36	57.9382	C	T	20	46340596	206839
met-d-M_HDL_L	rs4240624	A	G	8	9184231	0.909226	0.100505	0.00667747	7.29962e-52	0.908692	-0.00273124	0.00753707	0.72	226.543	A	G	8	9184231	206839
met-d-M_HDL_L	rs4285809	T	C	10	114002027	0.187451	-0.0348696	0.00491476	2.49977e-12	0.187551	-0.00164194	0.00556052	0.77	50.3372	T	C	10	114002027	206839
met-d-M_HDL_L	rs4656292	G	A	1	161194641	0.619566	0.023922	0.00395711	7.39946e-11	0.619747	-0.00112743	0.0044815	0.8	36.5459	G	A	1	161194641	206839
met-d-M_HDL_L	rs4775038	T	C	15	58658794	0.105553	-0.0473519	0.00634426	8.80035e-14	0.105358	-0.0106993	0.00715372	0.13	55.7074	T	C	15	58658794	206839
met-d-M_HDL_L	rs4784738	G	A	16	56976542	0.970638	0.0814459	0.0116775	6.59933e-12	0.971202	-0.0254359	0.0133817	0.057	48.6451	G	A	16	56976542	206839
met-d-M_HDL_L	rs4803759	C	T	19	45327459	0.697865	-0.0351434	0.00418054	2.70023e-17	0.698877	0.00364994	0.00473247	0.44	70.668	C	T	19	45327459	206839
met-d-M_HDL_L	rs4846921	A	G	1	230304352	0.613228	0.0505515	0.00393294	5.10035e-39	0.613279	-0.000751792	0.00445393	0.87	165.209	A	G	1	230304352	206839
met-d-M_HDL_L	rs4969141	T	C	17	76391653	0.489523	0.0207009	0.00384663	3.2e-08	0.489722	0.010449	0.00434676	0.016	28.9613	T	C	17	76391653	206839
met-d-M_HDL_L	rs4986970	T	A	16	67976320	0.033916	-0.0612109	0.0106119	1.29999e-09	0.033681	-0.00572057	0.0120251	0.63	33.2714	T	A	16	67976320	206839
met-d-M_HDL_L	rs559355	T	A	11	75451281	0.157985	-0.0694291	0.00527218	1.10002e-40	0.157499	-0.0238974	0.00595093	5.9e-05	173.421	T	A	11	75451281	206839
met-d-M_HDL_L	rs56210316	G	A	19	45170097	0.029303	0.0880069	0.0114329	1.59993e-14	0.029171	0.00250054	0.0129486	0.85	59.2544	G	A	19	45170097	206839
met-d-M_HDL_L	rs581080	C	G	9	15305378	0.820396	0.0305161	0.00499961	1.40001e-10	0.818942	-0.002375	0.00563381	0.67	37.2551	C	G	9	15305378	206839
met-d-M_HDL_L	rs583104	T	G	1	109821307	0.773381	-0.051046	0.00457314	1.9002e-30	0.773245	0.0121376	0.00517623	0.019	124.593	T	G	1	109821307	206839
met-d-M_HDL_L	rs5880	C	G	16	57015091	0.054989	-0.187309	0.00837709	8.99498e-113	0.055336	0.00552178	0.00946208	0.56	499.955	C	G	16	57015091	206839
met-d-M_HDL_L	rs61766062	T	C	18	47093444	0.133832	-0.0353549	0.00566264	2.80001e-10	0.133444	0.00704681	0.00642067	0.27	38.9817	T	C	18	47093444	206839
met-d-M_HDL_L	rs61941676	A	C	12	125324798	0.127214	-0.0547905	0.00589679	1.39991e-20	0.127973	1.31271e-05	0.00664586	1	86.3335	A	C	12	125324798	206839
met-d-M_HDL_L	rs625145	T	A	11	116727936	0.188126	0.0707622	0.00490143	3.40017e-50	0.189323	0.00265332	0.00553117	0.63	208.428	T	A	11	116727936	206839
met-d-M_HDL_L	rs638714	T	G	1	62906489	0.345931	-0.0507038	0.00404336	6.29941e-37	0.346266	-0.00637358	0.00457582	0.16	157.252	T	G	1	62906489	206839
met-d-M_HDL_L	rs6511720	T	G	19	11202306	0.119788	0.0493255	0.00589556	7.70016e-18	0.118796	-0.00122398	0.00670785	0.86	69.9992	T	G	19	11202306	206839
met-d-M_HDL_L	rs6606717	C	A	12	109873227	0.523163	0.0308681	0.00383053	4.30031e-16	0.52388	-0.00155939	0.00433609	0.72	64.9385	C	A	12	109873227	206839
met-d-M_HDL_L	rs66781087	A	G	18	47212159	0.496909	0.039487	0.00386051	2.29985e-25	0.497486	-0.00418254	0.0043642	0.34	104.621	A	G	18	47212159	206839
met-d-M_HDL_L	rs676210	A	G	2	21231524	0.205765	0.0611258	0.00472767	2.09991e-37	0.205323	0.00160454	0.00535836	0.76	167.169	A	G	2	21231524	206839
met-d-M_HDL_L	rs7133378	A	G	12	124409502	0.319792	0.030284	0.00411174	1.80011e-14	0.319318	0.00538039	0.00466043	0.25	54.2469	A	G	12	124409502	206839
met-d-M_HDL_L	rs7256200	T	G	19	45415935	0.127572	-0.0929869	0.00576227	9.30037e-62	0.126689	-0.019601	0.00653971	0.0027	260.409	T	G	19	45415935	206839
met-d-M_HDL_L	rs72836561	T	C	17	41926126	0.031483	-0.12541	0.01098	2.90001e-31	0.031124	-0.00389098	0.0124805	0.76	130.455	T	C	17	41926126	206839
met-d-M_HDL_L	rs737338	T	C	19	11347657	0.035188	-0.123545	0.0104041	7.19946e-34	0.035157	-0.0222918	0.0117763	0.058	141.007	T	C	19	11347657	206839
met-d-M_HDL_L	rs7388248	C	G	8	144305353	0.27689	0.0301298	0.00430266	4.10015e-12	0.276784	0.00351012	0.00486448	0.47	49.0364	C	G	8	144305353	206839
met-d-M_HDL_L	rs77960347	G	A	18	47109955	0.013239	0.327163	0.0167395	4.10015e-87	0.01347	0.0141026	0.0188024	0.45	381.982	G	A	18	47109955	206839
met-d-M_HDL_L	rs7956099	C	T	12	103556109	0.474977	-0.0243789	0.00385827	1.2e-10	0.476494	-0.00503234	0.00436264	0.25	39.9248	C	T	12	103556109	206839
met-d-M_HDL_L	rs838876	G	A	12	125259888	0.681444	-0.0366109	0.0041722	6.00067e-20	0.681342	0.00387436	0.00470646	0.41	77	G	A	12	125259888	206839
met-d-M_HDL_L	rs9304381	T	C	18	47158234	0.818411	0.0966932	0.00497562	1.39991e-85	0.81962	0.0105528	0.00565542	0.062	377.657	T	C	18	47158234	206839
met-d-M_HDL_L	rs9471972	A	G	6	42915021	0.53618	0.0273678	0.00384346	1.20005e-12	0.535083	0.00753381	0.00435072	0.083	50.7032	A	G	6	42915021	206839
met-d-M_HDL_L	rs967645	T	C	17	26713970	0.516501	-0.0311689	0.00383342	5.79963e-15	0.516719	-0.0125761	0.00433932	0.0038	66.1105	T	C	17	26713970	206839
met-d-M_HDL_L	rs9923854	G	T	16	57017002	0.097828	0.0619116	0.00649322	9.8992e-22	0.097543	-0.00149669	0.00735105	0.84	90.9125	G	T	16	57017002	206839
met-d-L_VLDL_FC_pct	rs10113493	T	C	8	121874639	0.689251	0.0237869	0.00441152	4.60002e-08	0.689351	0.00164155	0.00467878	0.73	29.0736	T	C	8	121874639	206839
met-d-L_VLDL_FC_pct	rs10406338	C	T	19	45326217	0.323561	0.0355056	0.00438223	1.20005e-17	0.323365	-0.00596615	0.00464513	0.2	65.6453	C	T	19	45326217	206839
met-d-L_VLDL_FC_pct	rs10455872	G	A	6	161010118	0.07898	0.101725	0.00758552	6.00067e-43	0.078834	0.0112135	0.00804281	0.16	179.839	G	A	6	161010118	206839
met-d-L_VLDL_FC_pct	rs1077835	G	A	15	58723426	0.219698	0.0971492	0.00494591	4.20049e-88	0.220502	-0.00412576	0.00524337	0.43	385.821	G	A	15	58723426	206839
met-d-L_VLDL_FC_pct	rs11071373	G	A	15	58646053	0.194287	-0.0341291	0.00521693	1.10002e-11	0.193427	-0.00708107	0.00552345	0.2	42.7976	G	A	15	58646053	206839
met-d-L_VLDL_FC_pct	rs111637026	A	G	6	32471012	0.374803	-0.0281403	0.00515997	4.09996e-08	0.375458	-0.00171374	0.00545612	0.75	29.7415	A	G	6	32471012	206839
met-d-L_VLDL_FC_pct	rs112771035	G	C	11	126225876	0.071367	0.0764435	0.00793747	2.99985e-22	0.071861	-0.00455697	0.00839959	0.59	92.7506	G	C	11	126225876	206839
met-d-L_VLDL_FC_pct	rs112875651	A	G	8	126506694	0.392373	-0.0421758	0.00424865	2.99985e-25	0.390837	0.00935253	0.00449706	0.038	98.5428	A	G	8	126506694	206839
met-d-L_VLDL_FC_pct	rs113201561	C	T	6	32480412	0.36051	-0.0324083	0.00514598	2.59998e-10	0.360733	-0.00410573	0.00544546	0.45	39.6622	C	T	6	32480412	206839
met-d-L_VLDL_FC_pct	rs11569309	C	T	20	44748550	0.19855	0.0318205	0.00515321	4.49997e-10	0.199253	-0.00183133	0.00545242	0.74	38.1293	C	T	20	44748550	206839
met-d-L_VLDL_FC_pct	rs11591147	T	G	1	55505647	0.017455	-0.183899	0.0155956	5.60015e-32	0.017487	0.00155123	0.0165284	0.93	139.045	T	G	1	55505647	206839
met-d-L_VLDL_FC_pct	rs11644475	G	A	16	57007652	0.028242	-0.11188	0.0124425	3.10027e-19	0.028397	-0.0194338	0.0131788	0.14	80.8518	G	A	16	57007652	206839
met-d-L_VLDL_FC_pct	rs117738782	C	T	16	56946502	0.007458	0.160603	0.0258122	3.50002e-10	0.007434	0.000118186	0.0274533	1	38.713	C	T	16	56946502	206839
met-d-L_VLDL_FC_pct	rs12151108	A	G	19	11197261	0.119688	-0.0885517	0.00629665	6.29941e-48	0.118622	-0.00121425	0.00671386	0.86	197.777	A	G	19	11197261	206839
met-d-L_VLDL_FC_pct	rs1215112	A	G	9	15303583	0.863021	-0.0398028	0.00595405	1.80011e-11	0.86207	-0.00452376	0.00629898	0.47	44.6892	A	G	9	15303583	206839
met-d-L_VLDL_FC_pct	rs12524288	A	C	6	160943428	0.079526	-0.0441859	0.00773271	1.5e-08	0.079059	-0.00180004	0.00820814	0.83	32.6516	A	C	6	160943428	206839
met-d-L_VLDL_FC_pct	rs12544702	C	T	8	19941259	0.43067	-0.0232483	0.00413908	5.60003e-09	0.430758	0.00630518	0.00438018	0.15	31.5482	C	T	8	19941259	206839
met-d-L_VLDL_FC_pct	rs1318175	T	C	15	58586129	0.15887	-0.0550125	0.0056072	1.99986e-23	0.159703	-0.0147278	0.00593961	0.013	96.2566	T	C	15	58586129	206839
met-d-L_VLDL_FC_pct	rs13702	C	T	8	19824492	0.287845	-0.0338502	0.00452446	2.90001e-14	0.287838	0.000484102	0.00479099	0.92	55.9743	C	T	8	19824492	206839
met-d-L_VLDL_FC_pct	rs138856939	A	T	16	56182574	0.019212	-0.0873475	0.0151964	3.09999e-08	0.019458	-0.00214996	0.0160477	0.89	33.0384	A	T	16	56182574	206839
met-d-L_VLDL_FC_pct	rs144311893	T	C	19	45423944	0.022458	-0.0879552	0.0142492	2.59998e-10	0.022039	-0.00268693	0.0152386	0.86	38.1015	T	C	19	45423944	206839
met-d-L_VLDL_FC_pct	rs147146149	G	C	15	58743495	0.013313	-0.109371	0.018411	3.79997e-09	0.013498	-0.0113381	0.0194105	0.56	35.2898	G	C	15	58743495	206839
met-d-L_VLDL_FC_pct	rs150733228	A	G	16	68069970	0.05767	0.0543774	0.00896345	2.1e-09	0.057396	0.00795254	0.00952718	0.4	36.8033	A	G	16	68069970	206839
met-d-L_VLDL_FC_pct	rs174576	A	C	11	61603510	0.350041	0.0292313	0.00428122	5.90065e-12	0.35233	-0.0351684	0.00454207	9.7e-15	46.6188	A	C	11	61603510	206839
met-d-L_VLDL_FC_pct	rs1800961	T	C	20	43042364	0.030195	0.0776687	0.0119437	4.10015e-11	0.031005	0.0330515	0.0125075	0.0082	42.2877	T	C	20	43042364	206839
met-d-L_VLDL_FC_pct	rs1801689	C	A	17	64210580	0.03053	0.127209	0.0118875	5.10035e-28	0.030512	0.000433894	0.0126094	0.97	114.513	C	A	17	64210580	206839
met-d-L_VLDL_FC_pct	rs185334549	G	C	16	56908731	0.021505	-0.117103	0.0148214	8.60003e-16	0.021538	0.00801404	0.0157447	0.61	62.4249	G	C	16	56908731	206839
met-d-L_VLDL_FC_pct	rs186696265	T	C	6	161111700	0.01435	0.151321	0.017265	9.70063e-20	0.014697	-0.00412517	0.0180926	0.82	76.8184	T	C	6	161111700	206839
met-d-L_VLDL_FC_pct	rs186945593	C	G	16	56691411	0.009349	0.129987	0.0225038	2.59998e-09	0.009183	-0.0156322	0.0241264	0.52	33.3648	C	G	16	56691411	206839
met-d-L_VLDL_FC_pct	rs1883711	C	G	20	39179822	0.031203	0.0773448	0.0120149	1.09999e-10	0.031462	-0.0303969	0.0126631	0.016	41.4402	C	G	20	39179822	206839
met-d-L_VLDL_FC_pct	rs2062545	A	G	16	56704125	0.95233	0.0706173	0.00961941	7.29962e-14	0.951365	0.0146477	0.0101282	0.15	53.8921	A	G	16	56704125	206839
met-d-L_VLDL_FC_pct	rs2164514	G	T	16	56824183	0.948502	-0.086079	0.00934259	3.80014e-20	0.948409	-0.0161122	0.00991936	0.1	84.8906	G	T	16	56824183	206839
met-d-L_VLDL_FC_pct	rs2169387	G	A	8	9181395	0.899983	-0.043266	0.00686101	1.89998e-10	0.899616	-0.00368596	0.00726115	0.61	39.7665	G	A	8	9181395	206839
met-d-L_VLDL_FC_pct	rs2229357	A	G	12	57843711	0.240925	-0.0262489	0.00476933	3.79997e-08	0.240382	0.00673213	0.00506508	0.18	30.2906	A	G	12	57843711	206839
met-d-L_VLDL_FC_pct	rs2292318	T	C	16	67985706	0.121124	-0.0400052	0.00625974	3.89996e-10	0.12115	-0.00216662	0.00664032	0.74	40.8433	T	C	16	67985706	206839
met-d-L_VLDL_FC_pct	rs2519093	T	C	9	136141870	0.183737	0.0762641	0.00528521	5.50047e-48	0.184603	0.00459302	0.00558947	0.41	208.217	T	C	9	136141870	206839
met-d-L_VLDL_FC_pct	rs2738447	C	A	19	11227480	0.593179	0.0279183	0.0041725	4.40048e-11	0.592523	0.00437039	0.0044177	0.32	44.7698	C	A	19	11227480	206839
met-d-L_VLDL_FC_pct	rs3809868	A	G	17	45750596	0.518342	-0.0258461	0.00410108	2e-10	0.519445	0.00615099	0.00434345	0.16	39.7186	A	G	17	45750596	206839
met-d-L_VLDL_FC_pct	rs3812595	T	C	9	139369062	0.263629	-0.0286236	0.00447586	5.30029e-11	0.261881	0.00730404	0.00474896	0.12	40.8974	T	C	9	139369062	206839
met-d-L_VLDL_FC_pct	rs3824477	A	G	9	107588328	0.029041	-0.0708499	0.0121827	3.79997e-09	0.029075	-0.000609132	0.0128862	0.96	33.8214	A	G	9	107588328	206839
met-d-L_VLDL_FC_pct	rs41266385	C	A	6	160952333	0.052332	0.0685069	0.00922715	6.29941e-14	0.052442	0.00846634	0.00975742	0.39	55.1231	C	A	6	160952333	206839
met-d-L_VLDL_FC_pct	rs41272114	T	C	6	161006077	0.038117	-0.0764047	0.0106629	5.79963e-14	0.038227	0.00821437	0.0112816	0.47	51.344	T	C	6	161006077	206839
met-d-L_VLDL_FC_pct	rs429358	C	T	19	45411941	0.154832	0.103657	0.00566358	4.20049e-80	0.154137	-0.0120523	0.0060087	0.045	334.977	C	T	19	45411941	206839
met-d-L_VLDL_FC_pct	rs4569100	A	G	12	125350320	0.358435	-0.0290613	0.0042763	8.49963e-12	0.357913	0.00668575	0.00453204	0.14	46.1842	A	G	12	125350320	206839
met-d-L_VLDL_FC_pct	rs4631704	T	C	1	230293530	0.608318	-0.0267792	0.00421704	1.5e-10	0.608912	2.749e-05	0.00447341	1	40.3255	T	C	1	230293530	206839
met-d-L_VLDL_FC_pct	rs4752973	C	T	11	47269159	0.18926	-0.0365405	0.00521059	4.19952e-13	0.189186	-0.00221532	0.00553271	0.69	49.1785	C	T	11	47269159	206839
met-d-L_VLDL_FC_pct	rs484399	A	C	2	21406568	0.752344	0.025506	0.00473891	4.49997e-09	0.752711	-0.00467026	0.00502018	0.35	28.9686	A	C	2	21406568	206839
met-d-L_VLDL_FC_pct	rs5167	G	T	19	45448465	0.35226	-0.0468319	0.00427663	5.00035e-29	0.350842	0.0188398	0.0045415	3.3e-05	119.917	G	T	19	45448465	206839
met-d-L_VLDL_FC_pct	rs529480034	T	C	6	32619229	0.391005	-0.0299257	0.00496856	4.70002e-09	0.391277	0.00667321	0.00527061	0.21	36.2767	T	C	6	32619229	206839
met-d-L_VLDL_FC_pct	rs5880	C	G	16	57015091	0.054994	0.22096	0.00893381	1.49968e-133	0.055336	0.00552178	0.00946208	0.56	611.722	C	G	16	57015091	206839
met-d-L_VLDL_FC_pct	rs5998509	T	C	22	21917479	0.18955	0.0303929	0.0052158	1.09999e-09	0.188671	0.0125828	0.00554195	0.023	33.9549	T	C	22	21917479	206839
met-d-L_VLDL_FC_pct	rs61805075	A	G	1	182136401	0.329483	0.0309541	0.00434882	1.10002e-12	0.328626	-0.00190638	0.00461525	0.68	50.6633	A	G	1	182136401	206839
met-d-L_VLDL_FC_pct	rs6912327	C	T	6	34764922	0.214334	0.0271492	0.00497296	7.69999e-09	0.21352	-0.00393887	0.00528398	0.46	29.8047	C	T	6	34764922	206839
met-d-L_VLDL_FC_pct	rs7192005	T	C	16	57303485	0.537347	-0.0219812	0.00410494	7.19996e-09	0.539121	0.00202477	0.00435386	0.64	28.6741	T	C	16	57303485	206839
met-d-L_VLDL_FC_pct	rs7244811	A	G	18	47156730	0.767804	-0.0338567	0.00488951	1.50003e-12	0.770148	0.00327456	0.00520419	0.53	47.9467	A	G	18	47156730	206839
met-d-L_VLDL_FC_pct	rs72786786	A	G	16	56985514	0.312301	-0.191189	0.00448865	1e-200	0.31233	0.00839927	0.00476616	0.078	1814.24	A	G	16	56985514	206839
met-d-L_VLDL_FC_pct	rs72823013	A	G	10	115786233	0.12634	-0.0443326	0.00617007	1.29987e-12	0.125888	0.00976587	0.00655124	0.14	51.6257	A	G	10	115786233	206839
met-d-L_VLDL_FC_pct	rs7350789	A	G	15	58679668	0.353951	0.0903016	0.00428351	3.49945e-102	0.35454	0.000141077	0.0045401	0.98	444.418	A	G	15	58679668	206839
met-d-L_VLDL_FC_pct	rs75281121	C	G	16	56747976	0.028627	0.0771169	0.0124191	1.2e-09	0.029379	0.0245896	0.0130185	0.059	38.5584	C	G	16	56747976	206839
met-d-L_VLDL_FC_pct	rs7528419	G	A	1	109817192	0.222149	-0.0537004	0.00492036	2.39994e-27	0.222088	-0.0118026	0.00521658	0.024	119.114	G	A	1	109817192	206839
met-d-L_VLDL_FC_pct	rs75331444	A	G	2	44069772	0.065576	-0.0505012	0.00827464	9.29994e-10	0.065662	0.0122533	0.00875693	0.16	37.2482	A	G	2	44069772	206839
met-d-L_VLDL_FC_pct	rs76083992	T	C	20	44544798	0.007488	0.144356	0.0237471	3.79997e-10	0.007213	0.0229502	0.0256224	0.37	36.9529	T	C	20	44544798	206839
met-d-L_VLDL_FC_pct	rs7679	C	T	20	44576502	0.186413	0.110757	0.00526061	5.10035e-99	0.186833	0.00949094	0.00556713	0.088	443.272	C	T	20	44576502	206839
met-d-L_VLDL_FC_pct	rs76976871	G	A	16	56856572	0.168416	-0.0673688	0.00545907	8.80035e-36	0.167488	-0.0123659	0.0058121	0.033	152.293	G	A	16	56856572	206839
met-d-L_VLDL_FC_pct	rs77542162	G	A	17	67081278	0.022665	0.128579	0.0137533	1.99986e-21	0.022532	0.0144508	0.0146335	0.32	87.403	G	A	17	67081278	206839
met-d-L_VLDL_FC_pct	rs77960347	G	A	18	47109955	0.01324	-0.132955	0.0178647	2.39994e-13	0.01347	0.0141026	0.0188024	0.45	55.3883	G	A	18	47109955	206839
met-d-L_VLDL_FC_pct	rs78425119	A	G	6	160501825	0.068052	0.0450828	0.00809685	1.29999e-08	0.068364	-0.0131492	0.00857391	0.13	31.002	A	G	6	160501825	206839
met-d-L_VLDL_FC_pct	rs79225634	T	C	5	74619639	0.340375	0.0248364	0.00431955	5.89997e-09	0.341314	-0.010864	0.004567	0.017	33.0598	T	C	5	74619639	206839
met-d-L_VLDL_FC_pct	rs921919	A	G	12	125265201	0.66952	0.0308488	0.00444382	1.20005e-13	0.669218	0.00704951	0.00469946	0.13	48.1907	A	G	12	125265201	206839
met-d-L_VLDL_FC_pct	rs934197	A	G	2	21267461	0.33571	0.0611275	0.00432653	9.20026e-45	0.335359	-0.00618888	0.00459198	0.18	199.615	A	G	2	21267461	206839
met-d-L_VLDL_FC_pct	rs964184	C	G	11	116648917	0.867256	-0.0369856	0.00602928	5.89997e-10	0.866255	0.00400922	0.00636763	0.53	37.63	C	G	11	116648917	206839
met-d-S_VLDL_CE	rs10096633	T	C	8	19830921	0.123912	-0.108458	0.00624843	1.59993e-70	0.12444	-0.00251806	0.00656966	0.7	301.288	T	C	8	19830921	206839
met-d-S_VLDL_CE	rs10260606	C	G	7	44584551	0.182659	0.0343545	0.00532632	4.30031e-11	0.182775	0.00626522	0.00559758	0.26	41.6019	C	G	7	44584551	206839
met-d-S_VLDL_CE	rs10864726	T	C	1	230296153	0.605466	-0.0317562	0.00421981	6.4003e-14	0.605684	-0.000144612	0.00443938	0.97	56.6332	T	C	1	230296153	206839
met-d-S_VLDL_CE	rs10881987	G	A	10	93641869	0.527443	-0.022936	0.00413561	2.1e-08	0.527572	0.011127	0.00435102	0.011	30.7579	G	A	10	93641869	206839
met-d-S_VLDL_CE	rs11057397	T	C	12	124419728	0.337501	-0.0304654	0.00435841	6.20012e-13	0.337137	0.0036155	0.00459115	0.43	48.8605	T	C	12	124419728	206839
met-d-S_VLDL_CE	rs11057601	G	A	12	124852564	0.591481	-0.0233397	0.00420151	8.79995e-09	0.591002	-0.00324344	0.00442144	0.46	30.8588	G	A	12	124852564	206839
met-d-S_VLDL_CE	rs11057837	T	C	12	125311720	0.101475	0.0365375	0.00685504	4.70002e-08	0.102582	-0.0134818	0.00718885	0.061	28.4091	T	C	12	125311720	206839
met-d-S_VLDL_CE	rs11206517	G	T	1	55526428	0.033009	0.0768944	0.0115434	1.59993e-11	0.033073	-0.0111898	0.0121184	0.36	44.3733	G	T	1	55526428	206839
met-d-S_VLDL_CE	rs1128249	T	G	2	165528624	0.391999	-0.0333189	0.00422307	5.40008e-15	0.391777	0.00676305	0.00443863	0.13	62.2479	T	G	2	165528624	206839
met-d-S_VLDL_CE	rs112875651	A	G	8	126506694	0.392383	-0.08478	0.00428095	1.20005e-91	0.390837	0.00935253	0.00449706	0.038	392.199	A	G	8	126506694	206839
met-d-S_VLDL_CE	rs11591147	T	G	1	55505647	0.017458	-0.260113	0.0157122	7.29962e-65	0.017487	0.00155123	0.0165284	0.93	274.063	T	G	1	55505647	206839
met-d-S_VLDL_CE	rs116530815	C	A	19	11212941	0.027849	-0.0835866	0.0126071	1.9002e-12	0.027371	0.0272493	0.0133969	0.042	43.9585	C	A	19	11212941	206839
met-d-S_VLDL_CE	rs116843064	A	G	19	8429323	0.019852	-0.142747	0.014783	1.10002e-22	0.019316	0.030894	0.0157576	0.05	93.2414	A	G	19	8429323	206839
met-d-S_VLDL_CE	rs1169292	T	C	12	121426478	0.310508	0.0245955	0.00447273	4.39997e-08	0.310503	0.0150022	0.00469665	0.0014	30.2389	T	C	12	121426478	206839
met-d-S_VLDL_CE	rs117738782	C	T	16	56946502	0.007457	0.148689	0.0260624	1.29999e-08	0.007434	0.000118186	0.0274533	1	32.5483	C	T	16	56946502	206839
met-d-S_VLDL_CE	rs12151108	A	G	19	11197261	0.119677	-0.134865	0.00634478	1.99986e-102	0.118622	-0.00121425	0.00671386	0.86	451.82	A	G	19	11197261	206839
met-d-S_VLDL_CE	rs12208357	T	C	6	160543148	0.069998	0.0745509	0.00810958	2.49977e-21	0.070109	-0.00234912	0.00852365	0.78	84.5102	T	C	6	160543148	206839
met-d-S_VLDL_CE	rs12239737	A	T	1	63086001	0.334984	-0.0605463	0.00443137	9.20026e-44	0.335286	-0.0057377	0.00466287	0.22	186.681	A	T	1	63086001	206839
met-d-S_VLDL_CE	rs12471982	C	A	2	21386078	0.145618	0.0460922	0.00584714	5.30029e-15	0.145783	0.00906711	0.00614659	0.14	62.1395	C	A	2	21386078	206839
met-d-S_VLDL_CE	rs1260326	C	T	2	27730940	0.603982	-0.0612264	0.00421246	2.09991e-49	0.603876	0.00928784	0.00442702	0.036	211.254	C	T	2	27730940	206839
met-d-S_VLDL_CE	rs12740374	T	G	1	109817590	0.221059	-0.0954689	0.00496117	1.80011e-84	0.221024	-0.0118809	0.00522108	0.023	370.302	T	G	1	109817590	206839
met-d-S_VLDL_CE	rs12916	C	T	5	74656539	0.400342	0.0473487	0.00421014	4.40048e-29	0.400381	-0.00535	0.00442442	0.23	126.48	C	T	5	74656539	206839
met-d-S_VLDL_CE	rs13108218	G	A	4	3443931	0.615355	-0.0279763	0.00426976	4.00037e-11	0.614828	-0.0078426	0.00448902	0.081	42.9313	G	A	4	3443931	206839
met-d-S_VLDL_CE	rs1320145	A	G	2	21192362	0.537756	-0.0388824	0.0041284	4.79954e-21	0.537843	-0.00790906	0.00434657	0.069	88.7039	A	G	2	21192362	206839
met-d-S_VLDL_CE	rs141469619	G	A	11	116714293	0.010141	0.159725	0.021789	5.10035e-15	0.00991	0.0191704	0.0231774	0.41	53.7367	G	A	11	116714293	206839
met-d-S_VLDL_CE	rs1471251	T	A	4	87976359	0.397126	0.0303925	0.00423274	1.10002e-13	0.398583	-0.0113439	0.00444145	0.011	51.5572	T	A	4	87976359	206839
met-d-S_VLDL_CE	rs150844304	C	A	15	43726625	0.025676	0.0905733	0.0130455	4.40048e-13	0.025848	-0.00198615	0.0136635	0.88	48.2035	C	A	15	43726625	206839
met-d-S_VLDL_CE	rs164641	C	T	3	52241229	0.049028	-0.0537336	0.0096192	2.39999e-08	0.049308	-0.0166695	0.0100836	0.098	31.2043	C	T	3	52241229	206839
met-d-S_VLDL_CE	rs1801177	A	G	8	19805708	0.017284	0.139346	0.0158394	1.69981e-17	0.017318	0.000270068	0.0166142	0.99	77.3948	A	G	8	19805708	206839
met-d-S_VLDL_CE	rs1865829	G	A	16	56873972	0.941062	-0.0572338	0.0088431	6.70039e-11	0.941053	-0.0181144	0.0093099	0.052	41.8886	G	A	16	56873972	206839
met-d-S_VLDL_CE	rs187929675	T	C	11	117111368	0.013098	-0.12506	0.0183951	8.30042e-12	0.013476	0.00203525	0.0190734	0.92	46.2203	T	C	11	117111368	206839
met-d-S_VLDL_CE	rs1883711	C	G	20	39179822	0.0312	0.120405	0.0121165	6.20012e-25	0.031462	-0.0303969	0.0126631	0.016	98.7494	C	G	20	39179822	206839
met-d-S_VLDL_CE	rs1989985	G	C	7	21513359	0.38286	0.024864	0.0042475	6.80002e-10	0.380925	-0.00179582	0.0044728	0.69	34.2669	G	C	7	21513359	206839
met-d-S_VLDL_CE	rs2186037	G	A	6	127455029	0.51879	0.0229529	0.00413784	7.29995e-09	0.518103	0.000883933	0.00433608	0.84	30.77	G	A	6	127455029	206839
met-d-S_VLDL_CE	rs2229357	A	G	12	57843711	0.240928	-0.0309422	0.00480882	1.89998e-10	0.240382	0.00673213	0.00506508	0.18	41.4024	A	G	12	57843711	206839
met-d-S_VLDL_CE	rs2326077	T	C	8	59385919	0.663239	-0.0255	0.00436965	1.6e-09	0.66317	-0.000400165	0.00458875	0.93	34.0555	T	C	8	59385919	206839
met-d-S_VLDL_CE	rs247616	T	C	16	56989590	0.32471	-0.132278	0.00440577	1e-200	0.324323	0.00604939	0.00463952	0.19	901.429	T	C	16	56989590	206839
met-d-S_VLDL_CE	rs2478236	A	G	10	94797973	0.403779	-0.0269293	0.0042101	1e-11	0.404527	0.00172457	0.00442196	0.7	40.9134	A	G	10	94797973	206839
met-d-S_VLDL_CE	rs261290	C	T	15	58678720	0.654642	-0.0853099	0.00434686	2.09991e-87	0.654191	-0.00073593	0.00456665	0.87	385.166	C	T	15	58678720	206839
met-d-S_VLDL_CE	rs261334	C	G	15	58726744	0.788239	-0.0849924	0.00503872	2.09991e-63	0.787279	0.00383569	0.00529458	0.47	284.525	C	G	15	58726744	206839
met-d-S_VLDL_CE	rs2738447	C	A	19	11227480	0.59317	0.0339728	0.00420421	1.80011e-15	0.592523	0.00437039	0.0044177	0.32	65.2971	C	A	19	11227480	206839
met-d-S_VLDL_CE	rs2836969	A	G	21	40648265	0.565164	0.0224219	0.00416374	4.70002e-08	0.565961	-0.000383975	0.00437548	0.93	28.9986	A	G	21	40648265	206839
met-d-S_VLDL_CE	rs28399607	C	T	19	45314324	0.058386	0.0609897	0.00935046	9.20026e-11	0.058639	0.0153436	0.00983851	0.12	42.5449	C	T	19	45314324	206839
met-d-S_VLDL_CE	rs28550053	G	A	8	19934305	0.174154	-0.0343603	0.00546949	2.69998e-10	0.174888	0.0105101	0.00574017	0.067	39.4657	G	A	8	19934305	206839
met-d-S_VLDL_CE	rs2965157	C	T	19	45176340	0.029784	-0.103593	0.0121426	5.60015e-18	0.029648	0.00257239	0.012785	0.84	72.7843	C	T	19	45176340	206839
met-d-S_VLDL_CE	rs34894639	T	C	3	135798658	0.231585	-0.0372203	0.00493491	4.30031e-14	0.231617	-0.0111581	0.00517894	0.031	56.8855	T	C	3	135798658	206839
met-d-S_VLDL_CE	rs3794695	T	C	16	72097827	0.189016	0.044611	0.0052684	2.80027e-18	0.190055	-0.0138726	0.00553098	0.012	71.7012	T	C	16	72097827	206839
met-d-S_VLDL_CE	rs3798167	T	G	6	160567928	0.2001	-0.0431804	0.00518626	3.19963e-17	0.200607	0.00387453	0.00544149	0.48	69.321	T	G	6	160567928	206839
met-d-S_VLDL_CE	rs3936511	G	A	5	55860781	0.192433	0.0390991	0.00522925	1.80011e-14	0.191865	0.00405148	0.00550055	0.46	55.9055	G	A	5	55860781	206839
met-d-S_VLDL_CE	rs4299376	T	G	2	44072576	0.676279	-0.0379307	0.00441473	5.79963e-18	0.676928	0.00347491	0.00463436	0.45	73.8199	T	G	2	44072576	206839
met-d-S_VLDL_CE	rs4704834	G	A	5	156443066	0.644037	0.0469368	0.00430183	1.50003e-28	0.645078	-0.00498694	0.00453324	0.27	119.048	G	A	5	156443066	206839
met-d-S_VLDL_CE	rs472495	T	G	1	55521313	0.649117	0.0266478	0.00431619	2.69998e-10	0.648842	-0.00177068	0.0045458	0.7	38.1173	T	G	1	55521313	206839
met-d-S_VLDL_CE	rs4876611	G	A	8	116671848	0.720778	0.0312267	0.00459358	2.29985e-11	0.720264	-0.000278549	0.004836	0.95	46.2115	G	A	8	116671848	206839
met-d-S_VLDL_CE	rs507766	C	T	19	49208543	0.531928	0.029427	0.00413972	5.40008e-12	0.532509	0.00338485	0.00435609	0.44	50.5301	C	T	19	49208543	206839
met-d-S_VLDL_CE	rs55747707	A	G	7	73037366	0.203628	-0.0503511	0.00513661	8.49963e-22	0.202126	0.0127063	0.00540917	0.019	96.087	A	G	7	73037366	206839
met-d-S_VLDL_CE	rs56113850	C	T	19	41353107	0.579189	0.0240076	0.00417662	3.40001e-09	0.577783	0.00255136	0.0043885	0.56	33.0406	C	T	19	41353107	206839
met-d-S_VLDL_CE	rs58542926	T	C	19	19379549	0.074402	-0.100629	0.00785816	4.60045e-37	0.074907	0.00587257	0.00824667	0.48	163.985	T	C	19	19379549	206839
met-d-S_VLDL_CE	rs5880	C	G	16	57015091	0.054989	0.146897	0.00902035	2.99985e-59	0.055336	0.00552178	0.00946208	0.56	265.203	C	G	16	57015091	206839
met-d-S_VLDL_CE	rs59379014	T	C	11	126228000	0.072862	0.074217	0.00792519	1.69981e-20	0.073327	-0.00562201	0.00831932	0.5	87.6975	T	C	11	126228000	206839
met-d-S_VLDL_CE	rs6029108	C	A	20	39048873	0.161312	-0.0343042	0.00558878	1.89998e-09	0.161892	0.00365098	0.00586451	0.53	37.6756	C	A	20	39048873	206839
met-d-S_VLDL_CE	rs60403635	C	T	2	21272778	0.043021	-0.0828176	0.0101825	6.90081e-17	0.042966	-0.00622347	0.0107137	0.56	66.151	C	T	2	21272778	206839
met-d-S_VLDL_CE	rs6073958	C	T	20	44551855	0.198725	0.0472022	0.00517548	1.29987e-19	0.198987	0.00800878	0.00543139	0.14	83.1808	C	T	20	44551855	206839
met-d-S_VLDL_CE	rs613334	A	G	1	234872431	0.503588	0.0270241	0.00414109	2.39994e-11	0.504464	0.00385446	0.00436109	0.38	42.5866	A	G	1	234872431	206839
met-d-S_VLDL_CE	rs654689	A	G	6	139834869	0.590609	-0.0247069	0.00419273	5.1e-09	0.590543	-0.0108529	0.00440339	0.014	34.725	A	G	6	139834869	206839
met-d-S_VLDL_CE	rs6602909	C	T	13	114551993	0.328949	0.0297714	0.00439413	4.40048e-12	0.327688	0.00254696	0.00463128	0.58	45.9042	C	T	13	114551993	206839
met-d-S_VLDL_CE	rs6750625	C	A	2	20879530	0.910327	0.0502688	0.0072101	1.69981e-12	0.910648	0.0147894	0.00759338	0.051	48.6088	C	A	2	20879530	206839
met-d-S_VLDL_CE	rs6857	T	C	19	45392254	0.170748	0.105334	0.00549429	7.59976e-88	0.170413	-0.00839607	0.00577992	0.15	367.548	T	C	19	45392254	206839
met-d-S_VLDL_CE	rs6920309	T	C	6	16134247	0.456844	-0.0229582	0.00415252	2.69998e-08	0.456917	-0.00500801	0.00436793	0.25	30.567	T	C	6	16134247	206839
met-d-S_VLDL_CE	rs693	A	G	2	21232195	0.520903	0.101161	0.00412373	5.90201e-138	0.521009	-0.0117199	0.00433424	0.0069	601.791	A	G	2	21232195	206839
met-d-S_VLDL_CE	rs7202323	G	T	16	72217113	0.229923	-0.0280962	0.00488579	4e-09	0.229611	-0.00605555	0.00515303	0.24	33.0693	G	T	16	72217113	206839
met-d-S_VLDL_CE	rs72694391	C	T	14	24874026	0.482099	0.0229126	0.00413924	4.30002e-08	0.48044	-0.010119	0.00435983	0.02	30.6413	C	T	14	24874026	206839
met-d-S_VLDL_CE	rs72823020	A	T	10	115797947	0.130419	-0.0347403	0.00615069	2.19999e-08	0.129985	0.0101776	0.00647551	0.12	31.9021	A	T	10	115797947	206839
met-d-S_VLDL_CE	rs73078112	T	C	20	5547384	0.027141	0.0727025	0.0127761	1.29999e-08	0.027149	0.00714364	0.0134086	0.59	32.3819	T	C	20	5547384	206839
met-d-S_VLDL_CE	rs740516	G	C	17	67082962	0.151124	-0.0434609	0.00578613	1.80011e-14	0.150989	-0.00998307	0.00608389	0.1	56.4184	G	C	17	67082962	206839
met-d-S_VLDL_CE	rs74747585	C	T	19	45039971	0.025173	-0.0838386	0.0135203	5.19996e-10	0.025127	0.0010734	0.0142398	0.94	38.4517	C	T	19	45039971	206839
met-d-S_VLDL_CE	rs76836072	T	C	11	116653762	0.054301	-0.0491071	0.00908403	4.90004e-08	0.05506	0.00679708	0.00951291	0.47	29.2234	T	C	11	116653762	206839
met-d-S_VLDL_CE	rs77542162	G	A	17	67081278	0.022667	0.134089	0.01387	3.90032e-22	0.022532	0.0144508	0.0146335	0.32	93.4616	G	A	17	67081278	206839
met-d-S_VLDL_CE	rs79429216	A	G	19	45445517	0.01273	0.0994579	0.0183498	1e-08	0.012374	-0.0030924	0.019589	0.87	29.3776	A	G	19	45445517	206839
met-d-S_VLDL_CE	rs9274447	C	T	6	32633282	0.342843	-0.0306738	0.00499199	5e-09	0.341882	0.0129609	0.00524788	0.014	37.7562	C	T	6	32633282	206839
met-d-S_VLDL_CE	rs9456508	G	T	6	160598596	0.0223	-0.0963753	0.0140075	6.79986e-12	0.022317	-0.00681529	0.0147335	0.64	47.338	G	T	6	160598596	206839
met-d-S_VLDL_CE	rs9616847	T	A	22	50868669	0.388281	0.0248749	0.00425181	8.9e-09	0.38951	0.00257904	0.00446249	0.56	34.2275	T	A	22	50868669	206839
met-d-S_VLDL_CE	rs964184	C	G	11	116648917	0.867255	-0.140206	0.00607865	1.09901e-122	0.866255	0.00400922	0.00636763	0.53	532.009	C	G	11	116648917	206839
met-d-XL_HDL_P	rs1024137	T	G	2	227095876	0.646501	-0.0338179	0.0038764	6.4998e-20	0.647479	-0.000673674	0.00453069	0.88	76.109	T	G	2	227095876	206839
met-d-XL_HDL_P	rs10773049	C	T	12	124506631	0.393096	0.0261265	0.00380937	1.9002e-11	0.395297	0.00729382	0.00444379	0.1	47.0388	C	T	12	124506631	206839
met-d-XL_HDL_P	rs1077835	G	A	15	58723426	0.219721	0.205767	0.00448298	1e-200	0.220502	-0.00412576	0.00524337	0.43	2106.77	G	A	15	58723426	206839
met-d-XL_HDL_P	rs10937924	C	T	4	3374898	0.59152	-0.0211911	0.00378442	1.40001e-08	0.591353	0.000259466	0.00440878	0.95	31.3551	C	T	4	3374898	206839
met-d-XL_HDL_P	rs11048457	A	G	12	26463174	0.756227	0.0238763	0.00433026	2.39999e-08	0.755347	-0.00417606	0.00504503	0.41	30.4023	A	G	12	26463174	206839
met-d-XL_HDL_P	rs11086986	A	C	20	44533369	0.062024	0.0607749	0.00782157	4.90004e-15	0.062243	-0.0195086	0.00910901	0.032	60.3755	A	C	20	44533369	206839
met-d-XL_HDL_P	rs11096640	A	C	2	20354039	0.483347	-0.0195396	0.00372236	4.49997e-08	0.484602	-0.00381214	0.00434249	0.38	27.5546	A	C	2	20354039	206839
met-d-XL_HDL_P	rs11122449	T	C	1	230300481	0.744747	0.0258329	0.00426856	1e-10	0.743973	-0.00478152	0.00498338	0.34	36.6255	T	C	1	230300481	206839
met-d-XL_HDL_P	rs111953743	G	A	20	44733110	0.042905	0.0673484	0.00928646	9.60064e-14	0.042819	0.00374451	0.010842	0.73	52.5962	G	A	20	44733110	206839
met-d-XL_HDL_P	rs112771035	G	C	11	126225876	0.071369	-0.0439901	0.00721111	1.5e-09	0.071861	-0.00455697	0.00839959	0.59	37.2139	G	C	11	126225876	206839
met-d-XL_HDL_P	rs113629348	T	C	15	58545668	0.026756	0.0954035	0.011504	3.29989e-17	0.026723	0.00229586	0.0134557	0.86	68.775	T	C	15	58545668	206839
met-d-XL_HDL_P	rs114938914	T	C	2	44055510	0.061414	-0.0509404	0.00779089	2.69998e-10	0.061505	0.0133825	0.00907433	0.14	42.7514	T	C	2	44055510	206839
met-d-XL_HDL_P	rs11591147	T	G	1	55505647	0.017458	-0.134484	0.0141575	3.19963e-23	0.017487	0.00155123	0.0165284	0.93	90.2336	T	G	1	55505647	206839
met-d-XL_HDL_P	rs11643731	A	G	16	56815620	0.051513	-0.0590329	0.00848245	6.20012e-14	0.051594	0.015681	0.00991698	0.11	48.4335	A	G	16	56815620	206839
met-d-XL_HDL_P	rs11644475	G	A	16	57007652	0.028248	0.0911065	0.0112987	8.19974e-16	0.028397	-0.0194338	0.0131788	0.14	65.0192	G	A	16	57007652	206839
met-d-XL_HDL_P	rs11658786	A	G	17	37815899	0.666355	0.0252723	0.00394561	5.60015e-12	0.66726	-0.0178204	0.00460205	0.00011	41.0262	A	G	17	37815899	206839
met-d-XL_HDL_P	rs116843064	A	G	19	8429323	0.019852	0.133016	0.013338	1.99986e-23	0.019316	0.030894	0.0157576	0.05	99.4549	A	G	19	8429323	206839
met-d-XL_HDL_P	rs117209788	T	C	12	124014251	0.090952	-0.0344743	0.00646823	2.30001e-08	0.091647	-0.0136649	0.00751469	0.069	28.4066	T	C	12	124014251	206839
met-d-XL_HDL_P	rs117386336	T	G	15	58568077	0.010988	0.126855	0.0177779	1.29987e-12	0.010633	-0.0189546	0.0211569	0.37	50.916	T	G	15	58568077	206839
met-d-XL_HDL_P	rs1177562	T	C	11	118949331	0.410413	-0.0222686	0.0037776	2.5e-09	0.41028	0.0108975	0.00441252	0.014	34.7499	T	C	11	118949331	206839
met-d-XL_HDL_P	rs11789603	T	C	9	107647019	0.108813	0.0400543	0.00598609	4.40048e-11	0.108009	0.00277154	0.00699981	0.69	44.7725	T	C	9	107647019	206839
met-d-XL_HDL_P	rs12369443	G	A	12	20582651	0.199467	0.027522	0.00468126	1.7e-09	0.198729	0.00384845	0.00546308	0.48	34.5648	G	A	12	20582651	206839
met-d-XL_HDL_P	rs12447986	C	T	16	56695546	0.981922	-0.0831082	0.0140876	4e-09	0.98196	0.00572864	0.0164879	0.73	34.8028	C	T	16	56695546	206839
met-d-XL_HDL_P	rs1260326	C	T	2	27730940	0.603982	0.0381485	0.0037974	4.79954e-25	0.603876	0.00928784	0.00442702	0.036	100.921	C	T	2	27730940	206839
met-d-XL_HDL_P	rs12740374	T	G	1	109817590	0.221059	-0.0481065	0.00447027	3.10027e-28	0.221024	-0.0118809	0.00522108	0.023	115.808	T	G	1	109817590	206839
met-d-XL_HDL_P	rs12914552	C	G	15	58769461	0.146087	-0.0422806	0.00528886	1.99986e-15	0.145685	0.00190311	0.00619486	0.76	63.9084	C	G	15	58769461	206839
met-d-XL_HDL_P	rs13041203	C	T	20	44778778	0.103614	-0.0554078	0.00615471	5.50047e-20	0.103814	0.00362875	0.00717113	0.61	81.0451	C	T	20	44778778	206839
met-d-XL_HDL_P	rs13107325	T	C	4	103188709	0.074284	-0.0543737	0.00708724	1.10002e-15	0.075466	-0.0583449	0.00821494	1.2e-12	58.8604	T	C	4	103188709	206839
met-d-XL_HDL_P	rs13227508	A	G	7	130453822	0.320625	-0.0223581	0.00399638	3.09999e-09	0.319746	0.00638042	0.00465606	0.17	31.2994	A	G	7	130453822	206839
met-d-XL_HDL_P	rs13389219	T	C	2	165528876	0.392528	0.031343	0.00380585	3.10027e-17	0.392295	0.00681309	0.00443787	0.12	67.8231	T	C	2	165528876	206839
met-d-XL_HDL_P	rs147667955	T	C	3	12450838	0.007221	-0.156759	0.0222531	7.70016e-13	0.007454	-0.0382695	0.0255947	0.13	49.6231	T	C	3	12450838	206839
met-d-XL_HDL_P	rs1601935	T	G	15	58671765	0.654652	-0.174127	0.00392712	1e-200	0.655468	0.000279323	0.00459503	0.95	1966	T	G	15	58671765	206839
met-d-XL_HDL_P	rs16940262	C	T	15	58717428	0.499586	0.040503	0.00429966	3.40017e-21	0.500247	-0.00509417	0.00503739	0.31	88.7373	C	T	15	58717428	206839
met-d-XL_HDL_P	rs17041868	C	T	2	111894720	0.063613	-0.0414589	0.00760047	2.39999e-08	0.064224	0.00557002	0.00883318	0.53	29.7546	C	T	2	111894720	206839
met-d-XL_HDL_P	rs174554	G	A	11	61579463	0.341706	-0.0901823	0.00390913	6.09537e-129	0.343847	-0.034214	0.00456434	6.6e-14	532.209	G	A	11	61579463	206839
met-d-XL_HDL_P	rs1800961	T	C	20	43042364	0.030197	-0.068078	0.0108533	6.29999e-10	0.031005	0.0330515	0.0125075	0.0082	39.345	T	C	20	43042364	206839
met-d-XL_HDL_P	rs185334549	G	C	16	56908731	0.021503	0.087269	0.0134608	9.49948e-11	0.021538	0.00801404	0.0157447	0.61	42.0318	G	C	16	56908731	206839
met-d-XL_HDL_P	rs187929675	T	C	11	117111368	0.013098	0.14915	0.0165762	2.09991e-18	0.013476	0.00203525	0.0190734	0.92	80.9611	T	C	11	117111368	206839
met-d-XL_HDL_P	rs192491645	G	T	16	56677666	0.014094	-0.0915244	0.0165276	2.90001e-08	0.013958	-0.0161445	0.0194187	0.41	30.6658	G	T	16	56677666	206839
met-d-XL_HDL_P	rs1943973	A	G	18	47179516	0.849327	0.0390264	0.00521041	3.40017e-14	0.850598	0.00797423	0.00611317	0.19	56.1013	A	G	18	47179516	206839
met-d-XL_HDL_P	rs2009382	T	C	8	116633906	0.604601	0.0204888	0.00382677	2.19999e-08	0.60662	-0.0255933	0.00445855	9.5e-09	28.6661	T	C	8	116633906	206839
met-d-XL_HDL_P	rs2068888	A	G	10	94839642	0.450086	0.0234419	0.00373631	2.69998e-10	0.450658	0.000114031	0.00435653	0.98	39.3641	A	G	10	94839642	206839
met-d-XL_HDL_P	rs2242334	T	G	10	45938301	0.68353	0.0260084	0.00400634	1.59993e-11	0.683761	0.00235883	0.00467408	0.61	42.1436	T	G	10	45938301	206839
met-d-XL_HDL_P	rs2482826	G	C	10	30467178	0.698811	-0.022196	0.00408167	3.50002e-09	0.697545	0.00319959	0.0047459	0.5	29.5715	G	C	10	30467178	206839
met-d-XL_HDL_P	rs2618566	T	G	20	17844684	0.660287	-0.0219043	0.0039243	1.79999e-09	0.659983	0.00518995	0.00457394	0.26	31.1555	T	G	20	17844684	206839
met-d-XL_HDL_P	rs2642438	G	A	1	220970028	0.703836	0.0261283	0.00406958	4.00037e-11	0.702871	0.00477619	0.00474025	0.31	41.2214	G	A	1	220970028	206839
met-d-XL_HDL_P	rs27190	G	C	16	57118208	0.593827	-0.0241011	0.00378601	4.70002e-11	0.593486	-0.00213161	0.00442447	0.63	40.5238	G	C	16	57118208	206839
met-d-XL_HDL_P	rs2740488	C	A	9	107661742	0.265313	-0.0441165	0.00422295	1.69981e-26	0.265485	-0.00999668	0.00491857	0.042	109.137	C	A	9	107661742	206839
met-d-XL_HDL_P	rs2744973	T	C	6	34580221	0.306842	-0.0203087	0.00403976	3.89996e-08	0.305111	0.00188609	0.00470756	0.69	25.2728	T	C	6	34580221	206839
met-d-XL_HDL_P	rs2803619	C	G	10	113934384	0.724349	-0.0320602	0.00416004	5.40008e-15	0.724006	0.00290683	0.00484897	0.55	59.3933	C	G	10	113934384	206839
met-d-XL_HDL_P	rs289745	A	C	16	57019532	0.598659	0.0206431	0.00378161	1.5e-08	0.59929	-0.0010699	0.00442692	0.81	29.7986	A	C	16	57019532	206839
met-d-XL_HDL_P	rs2909211	T	C	17	66457658	0.778902	0.0306613	0.00447734	7.39946e-11	0.778949	-0.0070878	0.00522424	0.17	46.8966	T	C	17	66457658	206839
met-d-XL_HDL_P	rs2925979	C	T	16	81534790	0.69893	0.0292433	0.00403885	6.59933e-13	0.699951	-0.00803803	0.00473403	0.09	52.4249	C	T	16	81534790	206839
met-d-XL_HDL_P	rs2965157	C	T	19	45176340	0.029784	-0.0771522	0.0109557	3.69999e-13	0.029648	0.00257239	0.012785	0.84	49.5925	C	T	19	45176340	206839
met-d-XL_HDL_P	rs3091492	A	G	20	44051918	0.753766	0.0285376	0.00443351	1.40001e-10	0.752514	-0.00209456	0.00517412	0.69	41.4323	A	G	20	44051918	206839
met-d-XL_HDL_P	rs3289	C	T	8	19823192	0.027457	-0.0825374	0.0114319	1.50003e-14	0.027586	-0.013804	0.013297	0.3	52.1272	C	T	8	19823192	206839
met-d-XL_HDL_P	rs34360	A	C	5	74967708	0.652331	-0.0354784	0.00390604	2.80027e-20	0.653266	0.00340547	0.00456142	0.46	82.5001	A	C	5	74967708	206839
met-d-XL_HDL_P	rs34995976	A	C	20	44373183	0.03714	0.0899026	0.00975699	8.10028e-22	0.036729	0.00260234	0.0114489	0.82	84.901	A	C	20	44373183	206839
met-d-XL_HDL_P	rs35493868	G	C	7	73039406	0.20366	0.0547651	0.00463101	4.19952e-34	0.202157	0.0127344	0.00540932	0.019	139.848	G	C	7	73039406	206839
met-d-XL_HDL_P	rs36226283	A	G	12	125349480	0.358962	0.0355617	0.00388748	6.4998e-20	0.358441	0.00648755	0.00453378	0.15	83.6814	A	G	12	125349480	206839
met-d-XL_HDL_P	rs3740688	T	G	11	47380340	0.545026	0.0218003	0.00373111	4.70002e-09	0.5454	-0.0169081	0.00436182	0.00011	34.1388	T	G	11	47380340	206839
met-d-XL_HDL_P	rs3809113	G	C	12	57848708	0.710453	0.0258895	0.00410843	2.09991e-11	0.709276	0.00460818	0.00478397	0.34	39.7096	G	C	12	57848708	206839
met-d-XL_HDL_P	rs3936510	T	G	5	55860866	0.201954	-0.0389014	0.00463151	6.70039e-19	0.201295	0.00588067	0.00539933	0.28	70.5481	T	G	5	55860866	206839
met-d-XL_HDL_P	rs4149307	T	C	9	107589744	0.155371	0.0414247	0.00511385	1.69981e-16	0.155134	-0.00834769	0.00598023	0.16	65.618	T	C	9	107589744	206839
met-d-XL_HDL_P	rs4752824	A	T	11	47324666	0.321811	0.0326155	0.00397094	1.20005e-17	0.321446	0.0110461	0.00463971	0.017	67.4623	A	T	11	47324666	206839
met-d-XL_HDL_P	rs4775038	T	C	15	58658794	0.105553	-0.0940733	0.00613526	1.59993e-53	0.105358	-0.0106993	0.00715372	0.13	235.108	T	C	15	58658794	206839
met-d-XL_HDL_P	rs4841605	A	G	8	11756600	0.606733	0.0253194	0.00383434	9.09913e-11	0.607254	0.0159737	0.00446488	0.00035	43.6039	A	G	8	11756600	206839
met-d-XL_HDL_P	rs4963255	A	G	11	61507606	0.13904	0.0280294	0.00537132	2.39999e-08	0.139202	0.00926693	0.00626852	0.14	27.2311	A	G	11	61507606	206839
met-d-XL_HDL_P	rs4986970	T	A	16	67976320	0.033916	-0.0822479	0.0102782	1e-16	0.033681	-0.00572057	0.0120251	0.63	64.0347	T	A	16	67976320	206839
met-d-XL_HDL_P	rs5082	A	G	1	161193683	0.620745	-0.0457686	0.00383841	1.39991e-33	0.620887	-0.00107072	0.00448487	0.81	142.178	A	G	1	161193683	206839
met-d-XL_HDL_P	rs55714927	T	C	17	7080316	0.191001	0.0260182	0.00472946	1.5e-08	0.190337	0.00437112	0.00552563	0.43	30.2644	T	C	17	7080316	206839
met-d-XL_HDL_P	rs56271783	C	G	11	64004723	0.045493	-0.0558409	0.00902617	9.3994e-11	0.045415	0.00860294	0.0105284	0.41	38.2735	C	G	11	64004723	206839
met-d-XL_HDL_P	rs563290	A	G	2	21288226	0.819483	0.0589196	0.00482277	1.9002e-37	0.819471	-0.00927398	0.00562772	0.099	149.254	A	G	2	21288226	206839
met-d-XL_HDL_P	rs5880	C	G	16	57015091	0.054989	-0.178017	0.00811368	9.28966e-113	0.055336	0.00552178	0.00946208	0.56	481.379	C	G	16	57015091	206839
met-d-XL_HDL_P	rs59104589	T	C	2	242237902	0.358826	0.0232978	0.00387402	9.30037e-11	0.358581	-0.00207701	0.00451436	0.65	36.1665	T	C	2	242237902	206839
met-d-XL_HDL_P	rs6065904	A	G	20	44534651	0.214776	-0.182634	0.00452586	1e-200	0.215184	0.00626402	0.00526963	0.23	1628.4	A	G	20	44534651	206839
met-d-XL_HDL_P	rs6074009	T	C	20	44698616	0.196342	-0.0656231	0.00468492	1.29987e-46	0.197154	-0.00285524	0.00545522	0.6	196.205	T	C	20	44698616	206839
met-d-XL_HDL_P	rs6078	A	G	15	58833993	0.028854	0.0863579	0.0110862	7.39946e-15	0.028563	0.00703698	0.013021	0.59	60.679	A	G	15	58833993	206839
met-d-XL_HDL_P	rs6090719	G	T	20	46342197	0.745674	0.0267086	0.00430718	8.30004e-10	0.745335	-0.00218379	0.005018	0.66	38.4518	G	T	20	46342197	206839
met-d-XL_HDL_P	rs61738710	T	C	16	57060097	0.06443	-0.0690673	0.00756816	4.60045e-18	0.064607	0.00547398	0.00883318	0.54	83.2845	T	C	16	57060097	206839
met-d-XL_HDL_P	rs6498540	G	A	16	15130594	0.302066	-0.0295787	0.00403729	2.39994e-14	0.301674	-0.00870806	0.00472746	0.065	53.6758	G	A	16	15130594	206839
met-d-XL_HDL_P	rs653178	T	C	12	112007756	0.51605	0.021876	0.00372403	1.89998e-09	0.516478	-0.00344913	0.00433492	0.43	34.5072	T	C	12	112007756	206839
met-d-XL_HDL_P	rs6694102	A	G	1	182119332	0.320937	-0.029794	0.00397759	1.69981e-14	0.32013	-0.000992166	0.00465042	0.83	56.1071	A	G	1	182119332	206839
met-d-XL_HDL_P	rs6857	T	C	19	45392254	0.170748	0.0556097	0.00495724	8.10028e-31	0.170413	-0.00839607	0.00577992	0.15	125.841	T	C	19	45392254	206839
met-d-XL_HDL_P	rs686030	A	C	9	15304782	0.859547	0.0530095	0.00535497	1e-24	0.85865	-0.00315069	0.00623179	0.61	97.9926	A	C	9	15304782	206839
met-d-XL_HDL_P	rs705379	A	G	7	94953895	0.477478	-0.0277001	0.00375753	2.09991e-14	0.477678	0.00454765	0.00438435	0.3	54.3448	A	G	7	94953895	206839
met-d-XL_HDL_P	rs7106491	G	A	11	10084804	0.50001	-0.0203638	0.00371979	1.2e-08	0.499372	0.0254137	0.00433825	4.7e-09	29.9696	G	A	11	10084804	206839
met-d-XL_HDL_P	rs71478653	G	C	15	58500953	0.029003	0.105272	0.0113127	7.8001e-21	0.028961	0.0114565	0.0132422	0.39	86.5951	G	C	15	58500953	206839
met-d-XL_HDL_P	rs72660961	T	C	1	25818452	0.444293	0.0193528	0.00373735	3.09999e-08	0.444255	-0.00411411	0.0043654	0.35	26.8139	T	C	1	25818452	206839
met-d-XL_HDL_P	rs72786786	A	G	16	56985514	0.312308	0.165914	0.00407636	1e-200	0.31233	0.00839927	0.00476616	0.078	1656.61	A	G	16	56985514	206839
met-d-XL_HDL_P	rs72836561	T	C	17	41926126	0.031483	-0.0881277	0.0106496	6.4003e-18	0.031124	-0.00389098	0.0124805	0.76	68.4791	T	C	17	41926126	206839
met-d-XL_HDL_P	rs72959041	A	G	6	127454893	0.04962	-0.0506086	0.00869744	5.49997e-10	0.049108	-0.0101093	0.0101716	0.32	33.8583	A	G	6	127454893	206839
met-d-XL_HDL_P	rs73015021	G	A	19	11192915	0.120658	-0.0591278	0.00570397	9.79941e-26	0.119533	-0.00128826	0.00669166	0.85	107.456	G	A	19	11192915	206839
met-d-XL_HDL_P	rs7308864	G	A	12	109871179	0.523289	0.0210121	0.00371484	2.69998e-09	0.523989	-0.00164798	0.004337	0.7	31.9933	G	A	12	109871179	206839
met-d-XL_HDL_P	rs73115060	G	A	20	44796994	0.041867	0.0513296	0.00930163	2.19999e-08	0.042192	-0.0106952	0.0107989	0.32	30.4521	G	A	20	44796994	206839
met-d-XL_HDL_P	rs73911123	A	G	20	44492024	0.012805	-0.103749	0.0165189	2.5e-10	0.012943	-0.00508561	0.0191755	0.79	39.4462	A	G	20	44492024	206839
met-d-XL_HDL_P	rs74771917	T	C	11	61627960	0.022024	-0.0830836	0.0126823	2.30001e-10	0.021938	-0.0280558	0.0148283	0.058	42.9175	T	C	11	61627960	206839
met-d-XL_HDL_P	rs75714888	A	C	16	56752882	0.021625	-0.0743648	0.0128251	4.09996e-09	0.022116	0.0284968	0.0148412	0.055	33.6212	A	C	16	56752882	206839
met-d-XL_HDL_P	rs76070947	G	C	20	44113286	0.046942	-0.0652641	0.00886565	2.70023e-14	0.046966	0.0161857	0.0103233	0.12	54.191	G	C	20	44113286	206839
met-d-XL_HDL_P	rs76836072	T	C	11	116653762	0.054301	0.0607468	0.00818581	1.39991e-13	0.05506	0.00679708	0.00951291	0.47	55.0711	T	C	11	116653762	206839
met-d-XL_HDL_P	rs76970180	T	G	15	58554914	0.022906	0.0973605	0.0123511	2.70023e-16	0.022945	0.00802842	0.0144773	0.58	62.1376	T	G	15	58554914	206839
met-d-XL_HDL_P	rs76976871	G	A	16	56856572	0.168426	0.0500766	0.00495755	1e-24	0.167488	-0.0123659	0.0058121	0.033	102.032	G	A	16	56856572	206839
met-d-XL_HDL_P	rs77136196	T	C	6	34247047	0.045495	-0.0532223	0.00898756	2.59998e-09	0.044955	0.0257199	0.0105278	0.015	35.0674	T	C	6	34247047	206839
met-d-XL_HDL_P	rs77202366	T	C	20	44716532	0.047872	0.0489398	0.00870305	2e-08	0.047948	0.00677894	0.010156	0.5	31.6214	T	C	20	44716532	206839
met-d-XL_HDL_P	rs77960347	G	A	18	47109955	0.013239	0.134334	0.0162519	4.79954e-17	0.01347	0.0141026	0.0188024	0.45	68.3225	G	A	18	47109955	206839
met-d-XL_HDL_P	rs78592970	T	G	19	45441283	0.143049	-0.033017	0.00555995	1e-09	0.143722	-0.00595218	0.00647714	0.36	35.2642	T	G	19	45441283	206839
met-d-XL_HDL_P	rs7897379	C	T	10	65301725	0.479366	0.0215359	0.00372161	5.49997e-10	0.478757	-0.0258587	0.00434506	2.7e-09	33.4861	C	T	10	65301725	206839
met-d-XL_HDL_P	rs79119207	A	C	15	58740443	0.022806	-0.0973759	0.0124341	2.09991e-15	0.022631	-0.00304685	0.0145896	0.83	61.3302	A	C	15	58740443	206839
met-d-XL_HDL_P	rs7970695	A	G	12	121423376	0.620571	-0.02578	0.00383774	8.00018e-12	0.620444	-0.00941419	0.00447234	0.035	45.1247	A	G	12	121423376	206839
met-d-XL_HDL_P	rs80236739	G	A	15	58972699	0.04944	-0.0709533	0.0085767	1.99986e-16	0.049746	0.0147735	0.00998209	0.14	68.4392	G	A	15	58972699	206839
met-d-XL_HDL_P	rs8046181	C	G	16	56709728	0.960085	-0.0511941	0.00949521	8.19993e-09	0.959283	0.00904579	0.0110101	0.41	29.069	C	G	16	56709728	206839
met-d-XL_HDL_P	rs820076	A	G	6	35033891	0.39829	0.0201133	0.00380798	5.69994e-09	0.396158	0.00207828	0.00442838	0.64	27.8983	A	G	6	35033891	206839
met-d-XL_HDL_P	rs849336	G	A	7	28224053	0.655415	0.0243607	0.00391091	6.80002e-10	0.656525	0.0213247	0.00456032	2.9e-06	38.7993	G	A	7	28224053	206839
met-d-XL_HDL_P	rs921919	A	G	12	125265201	0.669512	-0.0375013	0.00403855	1.29987e-22	0.669218	0.00704951	0.00469946	0.13	86.2267	A	G	12	125265201	206839
met-d-XL_HDL_P	rs9429767	A	G	1	110496087	0.197481	-0.0273767	0.00472623	2.80001e-09	0.197403	-0.00139107	0.00551382	0.8	33.5531	A	G	1	110496087	206839
met-d-XL_HDL_P	rs964184	C	G	11	116648917	0.867255	0.0634425	0.0054776	4.10015e-31	0.866255	0.00400922	0.00636763	0.53	134.147	C	G	11	116648917	206839
met-d-XL_HDL_P	rs9844972	C	G	3	150097635	0.070765	-0.0375574	0.00736974	7.59994e-09	0.071282	0.00821142	0.00857473	0.34	25.9709	C	G	3	150097635	206839
met-d-XL_HDL_P	rs9884390	C	T	4	69373407	0.234045	0.0253118	0.00444301	9.20005e-10	0.234176	-0.00207227	0.0051786	0.69	32.4557	C	T	4	69373407	206839
met-d-XL_HDL_P	rs998584	A	C	6	43757896	0.482334	-0.0289825	0.00372408	3.69999e-15	0.482986	0.0116813	0.00434475	0.0072	60.5667	A	C	6	43757896	206839
met-d-XS_VLDL_TG	rs10008637	C	T	4	77414144	0.461937	0.026387	0.00408498	6.29941e-12	0.461063	-0.00105323	0.00434639	0.81	41.7254	C	T	4	77414144	206839
met-d-XS_VLDL_TG	rs10455872	G	A	6	161010118	0.07899	-0.0805029	0.00753591	1.20005e-28	0.078834	0.0112135	0.00804281	0.16	114.117	G	A	6	161010118	206839
met-d-XS_VLDL_TG	rs1064725	G	T	19	45422561	0.041095	-0.0579641	0.0106063	1.89998e-08	0.041589	0.00752479	0.0112716	0.5	29.8669	G	T	19	45422561	206839
met-d-XS_VLDL_TG	rs10755927	T	C	8	126629594	0.210318	0.0344002	0.00499714	4.00037e-12	0.209391	0.00163031	0.00535106	0.76	47.3891	T	C	8	126629594	206839
met-d-XS_VLDL_TG	rs1077835	G	A	15	58723426	0.219721	0.218633	0.00490748	1e-200	0.220502	-0.00412576	0.00524337	0.43	1984.79	G	A	15	58723426	206839
met-d-XS_VLDL_TG	rs10864726	T	C	1	230296153	0.605466	-0.0356403	0.00416119	1.10002e-18	0.605684	-0.000144612	0.00443938	0.97	73.358	T	C	1	230296153	206839
met-d-XS_VLDL_TG	rs11023165	T	C	11	14285296	0.111752	-0.0355959	0.00648261	6.19998e-09	0.111272	0.00224625	0.00691042	0.75	30.1509	T	C	11	14285296	206839
met-d-XS_VLDL_TG	rs111606268	C	T	15	58788234	0.030573	0.0740708	0.0119084	5.39995e-10	0.030918	-0.00319341	0.0126447	0.8	38.689	C	T	15	58788234	206839
met-d-XS_VLDL_TG	rs11172134	A	T	12	57645789	0.20103	-0.0350213	0.00507861	7.10068e-12	0.20074	0.00961041	0.00542487	0.076	47.5527	A	T	12	57645789	206839
met-d-XS_VLDL_TG	rs112259268	A	C	17	41874745	0.028616	0.0820103	0.0122335	1e-12	0.028267	-0.00565776	0.0131135	0.67	44.9402	A	C	17	41874745	206839
met-d-XS_VLDL_TG	rs1128249	T	G	2	165528624	0.391999	-0.0420118	0.0041621	4.30031e-25	0.391777	0.00676305	0.00443863	0.13	101.887	T	G	2	165528624	206839
met-d-XS_VLDL_TG	rs113366589	G	T	17	40516616	0.092028	0.0400937	0.0070857	4.09996e-08	0.091744	-0.012908	0.00755211	0.087	32.0175	G	T	17	40516616	206839
met-d-XS_VLDL_TG	rs113629348	T	C	15	58545668	0.026756	0.0958596	0.0125934	2.39994e-14	0.026723	0.00229586	0.0134557	0.86	57.9409	T	C	15	58545668	206839
met-d-XS_VLDL_TG	rs1168029	A	G	1	62969402	0.644877	0.0813872	0.00424745	6.59933e-84	0.6449	0.00622991	0.00453311	0.17	367.16	A	G	1	62969402	206839
met-d-XS_VLDL_TG	rs116843064	A	G	19	8429323	0.019852	-0.232578	0.0145851	3.69999e-60	0.019316	0.030894	0.0157576	0.05	254.284	A	G	19	8429323	206839
met-d-XS_VLDL_TG	rs12601919	G	A	17	65825374	0.188897	0.0325155	0.00521412	1.5e-10	0.189423	-0.00176754	0.00555216	0.75	38.8883	G	A	17	65825374	206839
met-d-XS_VLDL_TG	rs1260326	C	T	2	27730940	0.603982	-0.100843	0.00415164	1e-135	0.603876	0.00928784	0.00442702	0.036	590	C	T	2	27730940	206839
met-d-XS_VLDL_TG	rs12914524	G	C	15	58716647	0.075599	0.0575055	0.00796868	9.79941e-14	0.074536	-0.0127768	0.0085849	0.14	52.077	G	C	15	58716647	206839
met-d-XS_VLDL_TG	rs13108218	G	A	4	3443931	0.615355	-0.029134	0.00421	5.10035e-13	0.614828	-0.0078426	0.00448902	0.081	47.889	G	A	4	3443931	206839
met-d-XS_VLDL_TG	rs141469619	G	A	11	116714293	0.010141	0.26982	0.0214833	6.70039e-41	0.00991	0.0191704	0.0231774	0.41	157.742	G	A	11	116714293	206839
met-d-XS_VLDL_TG	rs142158911	A	G	19	11190534	0.116718	-0.0410845	0.00637111	1.09999e-10	0.115801	-0.000911852	0.00683124	0.89	41.584	A	G	19	11190534	206839
met-d-XS_VLDL_TG	rs146203232	T	C	6	160521885	0.07466	0.0633275	0.00777698	3.29989e-18	0.074849	-0.00384682	0.00829013	0.64	66.3075	T	C	6	160521885	206839
met-d-XS_VLDL_TG	rs1471251	T	A	4	87976359	0.397126	0.0363824	0.00417351	4.10015e-19	0.398583	-0.0113439	0.00444145	0.011	75.9941	T	A	4	87976359	206839
met-d-XS_VLDL_TG	rs147146149	G	C	15	58743495	0.013312	-0.14158	0.0182701	9.3994e-15	0.013498	-0.0113381	0.0194105	0.56	60.0512	G	C	15	58743495	206839
met-d-XS_VLDL_TG	rs149480839	T	C	19	8433121	0.031504	-0.0752882	0.0116775	2.1e-10	0.031702	-0.0200778	0.0123951	0.11	41.5675	T	C	19	8433121	206839
met-d-XS_VLDL_TG	rs1495741	A	G	8	18272881	0.779137	-0.0391507	0.0048925	7.59976e-17	0.779232	0.0288141	0.00522512	3.5e-08	64.035	A	G	8	18272881	206839
met-d-XS_VLDL_TG	rs150564454	A	G	8	19972140	0.011474	-0.118534	0.0198347	4e-10	0.011561	0.0304004	0.0211296	0.15	35.7137	A	G	8	19972140	206839
met-d-XS_VLDL_TG	rs150844304	C	A	15	43726625	0.025676	0.182045	0.0128336	4.49987e-48	0.025848	-0.00198615	0.0136635	0.88	201.215	C	A	15	43726625	206839
met-d-XS_VLDL_TG	rs1515108	T	C	2	227123086	0.635491	0.0343238	0.00421206	7.70016e-16	0.636535	0.00167293	0.00450382	0.71	66.4051	T	C	2	227123086	206839
met-d-XS_VLDL_TG	rs1601935	T	G	15	58671765	0.654652	-0.177506	0.00429898	1e-200	0.655468	0.000279323	0.00459503	0.95	1704.89	T	G	15	58671765	206839
met-d-XS_VLDL_TG	rs1692821	T	C	8	11699988	0.287001	0.0315955	0.00449151	7.50067e-12	0.287889	-0.00429049	0.00478704	0.37	49.4841	T	C	8	11699988	206839
met-d-XS_VLDL_TG	rs16940262	C	T	15	58717428	0.499586	0.0499575	0.0047068	1e-27	0.500247	-0.00509417	0.00503739	0.31	112.655	C	T	15	58717428	206839
met-d-XS_VLDL_TG	rs17092008	T	C	8	19961274	0.063187	0.0455844	0.00839551	1.29999e-08	0.062874	0.00113352	0.00897782	0.9	29.4807	T	C	8	19961274	206839
met-d-XS_VLDL_TG	rs174580	G	A	11	61606642	0.351967	0.0324283	0.00425008	8.69961e-14	0.354331	-0.034588	0.00453554	2.4e-14	58.2176	G	A	11	61606642	206839
met-d-XS_VLDL_TG	rs1848922	C	T	2	21471603	0.795832	0.0477713	0.00506249	1.59993e-22	0.795084	-0.0100804	0.00539984	0.062	89.0442	C	T	2	21471603	206839
met-d-XS_VLDL_TG	rs186696265	T	C	6	161111700	0.014352	-0.208568	0.0171516	1.69981e-37	0.014697	-0.00412517	0.0180926	0.82	147.872	T	C	6	161111700	206839
met-d-XS_VLDL_TG	rs187929675	T	C	11	117111368	0.013098	-0.139356	0.018137	7.29962e-14	0.013476	0.00203525	0.0190734	0.92	59.0365	T	C	11	117111368	206839
met-d-XS_VLDL_TG	rs1883711	C	G	20	39179822	0.0312	0.0810566	0.0119554	1.69981e-13	0.031462	-0.0303969	0.0126631	0.016	45.9673	C	G	20	39179822	206839
met-d-XS_VLDL_TG	rs1890896	C	T	10	93641757	0.527443	-0.0253645	0.0040788	1.40001e-10	0.527573	0.0111249	0.00435092	0.011	38.6712	C	T	10	93641757	206839
met-d-XS_VLDL_TG	rs2035816	G	A	4	100508556	0.0843	-0.0410173	0.00733551	8.99995e-09	0.084098	0.000253405	0.00781715	0.97	31.2661	G	A	4	100508556	206839
met-d-XS_VLDL_TG	rs2068888	A	G	10	94839642	0.450086	-0.0265929	0.00408682	1.59993e-11	0.450658	0.000114031	0.00435653	0.98	42.3409	A	G	10	94839642	206839
met-d-XS_VLDL_TG	rs2070971	T	G	7	44197583	0.137057	0.0337627	0.00593063	2.19999e-08	0.137509	-0.00541215	0.00631643	0.39	32.4095	T	G	7	44197583	206839
met-d-XS_VLDL_TG	rs2161037	A	G	2	169893419	0.544687	0.0219966	0.00410856	3.79997e-08	0.546123	0.00280602	0.0043888	0.52	28.6637	A	G	2	169893419	206839
met-d-XS_VLDL_TG	rs2244278	A	C	9	107661129	0.119922	-0.0351808	0.00627485	1.09999e-08	0.120699	-0.00238797	0.00667156	0.72	31.4344	A	C	9	107661129	206839
met-d-XS_VLDL_TG	rs2267373	T	C	22	38600542	0.580702	0.0225906	0.00413815	1.5e-08	0.581043	-0.00334345	0.00440299	0.45	29.8018	T	C	22	38600542	206839
met-d-XS_VLDL_TG	rs2464466	A	G	15	58363170	0.581451	-0.0256529	0.00413067	1.29999e-10	0.580594	0.00145057	0.00441706	0.74	38.5684	A	G	15	58363170	206839
met-d-XS_VLDL_TG	rs2484294	A	G	10	115792062	0.733574	-0.0227666	0.00461591	2.99999e-08	0.733215	-0.000531572	0.00491931	0.91	24.3266	A	G	10	115792062	206839
met-d-XS_VLDL_TG	rs2721961	G	T	8	116657911	0.280826	-0.0287659	0.00452741	1.2e-09	0.281192	0.00180336	0.00483962	0.71	40.3698	G	T	8	116657911	206839
met-d-XS_VLDL_TG	rs2800708	T	C	6	127437617	0.530188	0.0249961	0.00408429	4.70002e-10	0.529195	0.00234593	0.00434616	0.59	37.4551	T	C	6	127437617	206839
met-d-XS_VLDL_TG	rs28550053	G	A	8	19934305	0.174154	-0.0459541	0.00538658	2.49977e-17	0.174888	0.0105101	0.00574017	0.067	72.7817	G	A	8	19934305	206839
met-d-XS_VLDL_TG	rs2925979	C	T	16	81534790	0.69893	-0.0306119	0.00443287	6.89922e-13	0.699951	-0.00803803	0.00473403	0.09	47.6882	C	T	16	81534790	206839
met-d-XS_VLDL_TG	rs3135507	T	C	11	116661488	0.024921	0.0976586	0.0131059	1.50003e-14	0.025021	0.0354322	0.0139555	0.011	55.5248	T	C	11	116661488	206839
met-d-XS_VLDL_TG	rs328	G	C	8	19819724	0.10031	-0.175919	0.00674378	6.80769e-156	0.100902	0.000538852	0.00719862	0.94	680.485	G	C	8	19819724	206839
met-d-XS_VLDL_TG	rs3289	C	T	8	19823192	0.027457	0.147418	0.0124819	1.50003e-31	0.027586	-0.013804	0.013297	0.3	139.489	C	T	8	19823192	206839
met-d-XS_VLDL_TG	rs34417180	A	C	16	72219756	0.166849	-0.0376516	0.00544503	3.59998e-13	0.16622	-0.00377392	0.00583058	0.52	47.8152	A	C	16	72219756	206839
met-d-XS_VLDL_TG	rs34460487	A	G	17	4685228	0.347211	0.0231427	0.00428712	4.09996e-08	0.347414	-0.000895281	0.00456914	0.84	29.1405	A	G	17	4685228	206839
met-d-XS_VLDL_TG	rs35169799	T	C	11	64031241	0.063322	0.0483326	0.0083648	5.30005e-09	0.063737	0.0137068	0.00887278	0.12	33.3864	T	C	11	64031241	206839
met-d-XS_VLDL_TG	rs3747207	A	G	22	44324855	0.214999	0.0262896	0.0049563	2.39999e-08	0.215143	-0.0045359	0.00527859	0.39	28.1354	A	G	22	44324855	206839
met-d-XS_VLDL_TG	rs3764261	A	C	16	56993324	0.324423	-0.0462522	0.00434644	9.70063e-28	0.324148	0.00567611	0.00463588	0.22	113.239	A	C	16	56993324	206839
met-d-XS_VLDL_TG	rs3812316	G	C	7	73020337	0.129264	-0.115823	0.00605725	9.20026e-82	0.128025	0.00485228	0.00648259	0.45	365.627	G	C	7	73020337	206839
met-d-XS_VLDL_TG	rs3936511	G	A	5	55860781	0.192433	0.053467	0.00515793	2.80027e-25	0.191865	0.00405148	0.00550055	0.46	107.454	G	A	5	55860781	206839
met-d-XS_VLDL_TG	rs40270	C	A	5	55804552	0.771682	0.0307971	0.00484221	2.39994e-12	0.77207	-0.0144035	0.00516125	0.0053	40.4513	C	A	5	55804552	206839
met-d-XS_VLDL_TG	rs4665710	C	A	2	21221035	0.79259	0.107829	0.00499742	4.10204e-106	0.793128	-0.00177823	0.00534881	0.74	465.564	C	A	2	21221035	206839
met-d-XS_VLDL_TG	rs4704834	G	A	5	156443066	0.644037	0.044234	0.00424315	3.19963e-27	0.645078	-0.00498694	0.00453324	0.27	108.677	G	A	5	156443066	206839
met-d-XS_VLDL_TG	rs4775038	T	C	15	58658794	0.105553	-0.0863671	0.00671621	3.90032e-40	0.105358	-0.0106993	0.00715372	0.13	165.367	T	C	15	58658794	206839
met-d-XS_VLDL_TG	rs4775075	G	A	15	58837764	0.08284	0.0392081	0.0074356	3.09999e-08	0.082276	-0.00177288	0.00795845	0.82	27.8048	G	A	15	58837764	206839
met-d-XS_VLDL_TG	rs4775085	A	G	15	58949991	0.051373	-0.0624942	0.0094111	1.10002e-11	0.051579	0.00871568	0.0100272	0.38	44.0959	A	G	15	58949991	206839
met-d-XS_VLDL_TG	rs4871601	G	A	8	126471577	0.061076	0.0527404	0.00848141	1.40001e-10	0.061124	-0.0103425	0.00903956	0.25	38.6679	G	A	8	126471577	206839
met-d-XS_VLDL_TG	rs55995747	G	C	15	58789530	0.147079	-0.0437214	0.0057314	4.60045e-15	0.148059	0.00284847	0.00610596	0.64	58.1925	G	C	15	58789530	206839
met-d-XS_VLDL_TG	rs5880	C	G	16	57015091	0.054989	0.0653292	0.00890522	1.9002e-13	0.055336	0.00552178	0.00946208	0.56	53.8177	C	G	16	57015091	206839
met-d-XS_VLDL_TG	rs60403635	C	T	2	21272778	0.043021	-0.070492	0.0100355	4.49987e-12	0.042966	-0.00622347	0.0107137	0.56	49.3403	C	T	2	21272778	206839
met-d-XS_VLDL_TG	rs6073958	C	T	20	44551855	0.198725	0.0399833	0.00510665	3.40017e-16	0.198987	0.00800878	0.00543139	0.14	61.3035	C	T	20	44551855	206839
met-d-XS_VLDL_TG	rs6078	A	G	15	58833993	0.028854	0.0859545	0.012136	4.90004e-13	0.028563	0.00703698	0.013021	0.59	50.1633	A	G	15	58833993	206839
met-d-XS_VLDL_TG	rs61362984	G	A	11	116450463	0.379447	-0.0264068	0.00420983	1.29999e-10	0.38017	-0.00723787	0.00448303	0.11	39.3462	G	A	11	116450463	206839
met-d-XS_VLDL_TG	rs61904859	T	C	11	116492506	0.033739	0.0740198	0.0114435	3.50026e-12	0.034156	0.00579623	0.0121267	0.63	41.8387	T	C	11	116492506	206839
met-d-XS_VLDL_TG	rs62222988	C	T	21	40569508	0.373877	0.0232303	0.00421674	2.69998e-09	0.37474	-0.00181172	0.00449049	0.69	30.3498	C	T	21	40569508	206839
met-d-XS_VLDL_TG	rs629301	T	G	1	109818306	0.778046	0.0311551	0.00488513	2.49977e-11	0.778084	0.0122188	0.00521358	0.019	40.673	T	G	1	109818306	206839
met-d-XS_VLDL_TG	rs632057	G	T	6	139834012	0.627779	-0.0354521	0.00420546	6.79986e-17	0.627854	-0.0098167	0.00448155	0.028	71.0652	G	T	6	139834012	206839
met-d-XS_VLDL_TG	rs6602911	T	C	13	114547372	0.360032	0.0282406	0.0042368	1.39991e-11	0.358495	-0.000910253	0.00452343	0.84	44.4295	T	C	13	114547372	206839
met-d-XS_VLDL_TG	rs684773	C	A	3	135956305	0.767067	0.0485434	0.00481385	2.09991e-25	0.766905	0.0144588	0.00512108	0.0048	101.689	C	A	3	135956305	206839
met-d-XS_VLDL_TG	rs6905288	A	G	6	43758873	0.568549	0.0244437	0.00409463	4.09996e-10	0.569136	0.0118932	0.00437489	0.0066	35.6373	A	G	6	43758873	206839
met-d-XS_VLDL_TG	rs6971365	C	T	7	130432481	0.292827	0.0265381	0.00447218	3.40001e-09	0.291328	0.00393399	0.00477913	0.41	35.2128	C	T	7	130432481	206839
met-d-XS_VLDL_TG	rs7005265	A	T	8	19628632	0.684796	-0.0346	0.00441997	2.80027e-15	0.68466	-0.00341986	0.00472252	0.47	61.2793	A	T	8	19628632	206839
met-d-XS_VLDL_TG	rs7133378	A	G	12	124409502	0.319792	-0.0280869	0.00436208	3.40017e-12	0.319318	0.00538039	0.00466043	0.25	41.4591	A	G	12	124409502	206839
met-d-XS_VLDL_TG	rs71478653	G	C	15	58500953	0.029003	0.105706	0.012384	1.29987e-17	0.028961	0.0114565	0.0132422	0.39	72.858	G	C	15	58500953	206839
met-d-XS_VLDL_TG	rs71478673	C	T	15	58804283	0.071621	-0.0522892	0.00801221	1.40001e-09	0.070899	-0.00791061	0.00859376	0.36	42.5911	C	T	15	58804283	206839
met-d-XS_VLDL_TG	rs7157785	T	G	14	64235556	0.159922	0.0344686	0.00555705	1.09999e-10	0.16083	0.00340465	0.00591394	0.56	38.4732	T	G	14	64235556	206839
met-d-XS_VLDL_TG	rs72769438	C	T	16	1017982	0.110155	-0.0365781	0.00650562	5e-09	0.110316	0.00278738	0.00692457	0.69	31.6129	C	T	16	1017982	206839
met-d-XS_VLDL_TG	rs739320	C	T	19	49261368	0.606678	-0.03177	0.0042577	1.29987e-12	0.606035	-0.00643509	0.00453611	0.16	55.6781	C	T	19	49261368	206839
met-d-XS_VLDL_TG	rs74434374	A	C	6	31850308	0.044815	0.0669651	0.00983054	8.10028e-13	0.045384	-0.0356404	0.010426	0.00063	46.4026	A	C	6	31850308	206839
met-d-XS_VLDL_TG	rs75679663	A	C	17	4667972	0.008603	-0.143642	0.0222836	1e-10	0.008818	0.0485624	0.0234644	0.038	41.552	A	C	17	4667972	206839
met-d-XS_VLDL_TG	rs76233241	A	C	2	21101116	0.077036	0.0530508	0.00766897	1.39991e-11	0.076791	-0.00264553	0.00818856	0.75	47.8531	A	C	2	21101116	206839
met-d-XS_VLDL_TG	rs76836072	T	C	11	116653762	0.054301	-0.0527484	0.00895658	1.09999e-09	0.05506	0.00679708	0.00951291	0.47	34.6844	T	C	11	116653762	206839
met-d-XS_VLDL_TG	rs76895963	G	T	12	4384844	0.020556	-0.0883825	0.0158238	4.20001e-08	0.020718	0.0843231	0.0167989	5.2e-07	31.1969	G	T	12	4384844	206839
met-d-XS_VLDL_TG	rs78058190	A	G	2	219699999	0.0501	0.0562042	0.0105177	9.49992e-09	0.050451	-0.0204511	0.0111712	0.067	28.5559	A	G	2	219699999	206839
met-d-XS_VLDL_TG	rs7843168	C	T	8	19841458	0.022815	-0.0773892	0.0136583	1.6e-08	0.022722	-0.0179273	0.0145941	0.22	32.1046	C	T	8	19841458	206839
met-d-XS_VLDL_TG	rs79119207	A	C	15	58740443	0.022806	-0.09355	0.0136115	2.09991e-12	0.022631	-0.00304685	0.0145896	0.83	47.2363	A	C	15	58740443	206839
met-d-XS_VLDL_TG	rs79598313	T	C	1	27284913	0.023202	0.0982487	0.0135013	6.89922e-13	0.023397	-0.0291428	0.0143557	0.042	52.9544	T	C	1	27284913	206839
met-d-XS_VLDL_TG	rs7979473	G	A	12	121420260	0.612997	-0.0275127	0.00421174	4.00037e-11	0.612946	-0.00923774	0.00448576	0.039	42.672	G	A	12	121420260	206839
met-d-XS_VLDL_TG	rs799158	C	T	7	73019074	0.956847	-0.0933096	0.0100174	4.60045e-21	0.9567	0.0287163	0.0106679	0.0071	86.7646	C	T	7	73019074	206839
met-d-XS_VLDL_TG	rs8107974	T	A	19	19388500	0.075555	-0.0769676	0.00770725	4.90004e-25	0.076034	0.00621661	0.00819775	0.45	99.728	T	A	19	19388500	206839
met-d-XS_VLDL_TG	rs8126001	T	C	20	62711459	0.488474	-0.0229402	0.00407444	9.80009e-09	0.489348	0.0123991	0.00435654	0.0044	31.6999	T	C	20	62711459	206839
met-d-XS_VLDL_TG	rs9604570	G	A	13	114631940	0.186785	-0.0303094	0.00524969	5.19996e-09	0.186634	-0.000119152	0.00559938	0.98	33.334	G	A	13	114631940	206839
met-d-XS_VLDL_TG	rs964184	C	G	11	116648917	0.867255	-0.213244	0.00599336	1e-200	0.866255	0.00400922	0.00636763	0.53	1265.94	C	G	11	116648917	206839
met-d-XS_VLDL_TG	rs9804646	T	C	11	116665079	0.083806	-0.0600768	0.00736794	1.9002e-15	0.083515	-0.00845215	0.00787444	0.28	66.4847	T	C	11	116665079	206839
met-d-M_HDL_P	rs10184004	T	C	2	165508389	0.4061	0.0214196	0.00387403	1e-08	0.405918	0.00729655	0.00441441	0.098	30.5701	T	C	2	165508389	206839
met-d-M_HDL_P	rs1047891	A	C	2	211540507	0.314995	-0.025831	0.00409786	5.19996e-10	0.315747	-0.0135094	0.00465835	0.0037	39.7345	A	C	2	211540507	206839
met-d-M_HDL_P	rs1077835	G	A	15	58723426	0.219721	0.102849	0.00460043	2.09894e-115	0.220502	-0.00412576	0.00524337	0.43	499.808	G	A	15	58723426	206839
met-d-M_HDL_P	rs11039238	C	T	11	47460901	0.322183	-0.0364972	0.00406599	2.09991e-19	0.320902	0.00873315	0.00464099	0.06	80.5724	C	T	11	47460901	206839
met-d-M_HDL_P	rs111929233	C	A	12	125378409	0.123196	0.0378172	0.00580124	5.79963e-11	0.123472	0.0164131	0.00660473	0.013	42.4949	C	A	12	125378409	206839
met-d-M_HDL_P	rs11239571	A	G	10	46087892	0.242446	0.0309836	0.00446292	3.59998e-12	0.242074	-0.014229	0.00508045	0.0051	48.1976	A	G	10	46087892	206839
met-d-M_HDL_P	rs112495680	G	A	6	34223098	0.133419	-0.0352205	0.00561954	2.1e-10	0.13339	0.0203612	0.00639581	0.0015	39.2816	G	A	6	34223098	206839
met-d-M_HDL_P	rs112771035	G	C	11	126225876	0.071369	-0.0422665	0.00738198	4.09996e-08	0.071861	-0.00455697	0.00839959	0.59	32.7829	G	C	11	126225876	206839
met-d-M_HDL_P	rs114165349	C	G	1	27021913	0.022956	-0.104082	0.0127612	8.10028e-17	0.023144	-0.0293388	0.0145156	0.043	66.5224	C	G	1	27021913	206839
met-d-M_HDL_P	rs114855192	A	G	8	19775253	0.017476	-0.13625	0.0145481	1.80011e-22	0.017535	-0.00154018	0.0165336	0.93	87.7123	A	G	8	19775253	206839
met-d-M_HDL_P	rs11591147	T	G	1	55505647	0.017458	0.0865698	0.0144957	1.40001e-09	0.017487	0.00155123	0.0165284	0.93	35.666	T	G	1	55505647	206839
met-d-M_HDL_P	rs11646723	T	G	16	56905686	0.056985	0.0544111	0.00832233	5.70033e-11	0.056235	-0.00640063	0.00955055	0.5	42.745	T	G	16	56905686	206839
met-d-M_HDL_P	rs116843064	A	G	19	8429323	0.019852	0.15712	0.0136462	8.60003e-32	0.019316	0.030894	0.0157576	0.05	132.568	A	G	19	8429323	206839
met-d-M_HDL_P	rs117182053	T	C	16	56250525	0.020838	-0.0726985	0.0132719	1.5e-08	0.02063	0.0135577	0.015219	0.37	30.0044	T	C	16	56250525	206839
met-d-M_HDL_P	rs11789603	T	C	9	107647019	0.108813	0.0541501	0.00612555	6.00067e-18	0.108009	0.00277154	0.00699981	0.69	78.1463	T	C	9	107647019	206839
met-d-M_HDL_P	rs11895352	T	C	2	20367135	0.475363	-0.0282277	0.00381893	3.69999e-14	0.47763	-0.00640127	0.00434671	0.14	54.6346	T	C	2	20367135	206839
met-d-M_HDL_P	rs12230272	G	A	12	125083696	0.213282	-0.0261799	0.00468473	2.1e-09	0.212259	0.00972872	0.00534762	0.069	31.2296	G	A	12	125083696	206839
met-d-M_HDL_P	rs12326633	C	A	18	47102902	0.037629	0.0664185	0.0101826	1.10002e-11	0.038001	0.0114319	0.0115555	0.32	42.5462	C	A	18	47102902	206839
met-d-M_HDL_P	rs12446515	T	C	16	56987015	0.323219	0.168228	0.00407402	1e-200	0.322833	0.00692495	0.00465794	0.14	1705.1	T	C	16	56987015	206839
met-d-M_HDL_P	rs12544702	C	T	8	19941259	0.430664	0.0358844	0.00384708	1.20005e-21	0.430758	0.00630518	0.00438018	0.15	87.0059	C	T	8	19941259	206839
met-d-M_HDL_P	rs1260326	C	T	2	27730940	0.603982	-0.0385437	0.00388882	4.30031e-22	0.603876	0.00928784	0.00442702	0.036	98.2361	C	T	2	27730940	206839
met-d-M_HDL_P	rs12608026	G	T	18	47120499	0.042401	0.0928509	0.00952558	3.19963e-23	0.041749	-0.00596853	0.0109371	0.59	95.0144	G	T	18	47120499	206839
met-d-M_HDL_P	rs13107325	T	C	4	103188709	0.074284	-0.06806	0.00725356	7.00003e-22	0.075466	-0.0583449	0.00821494	1.2e-12	88.0403	T	C	4	103188709	206839
met-d-M_HDL_P	rs1358980	T	C	6	43764551	0.482643	-0.0228807	0.00383221	2.90001e-09	0.483421	0.0108234	0.00437208	0.013	35.6484	T	C	6	43764551	206839
met-d-M_HDL_P	rs144018203	C	G	11	116916060	0.010654	-0.123398	0.0192588	2.59998e-10	0.010464	0.0204383	0.0221724	0.36	41.0542	C	G	11	116916060	206839
met-d-M_HDL_P	rs15285	T	C	8	19824667	0.286536	0.086365	0.00420893	8.00018e-96	0.286571	0.000743822	0.00479549	0.88	421.049	T	C	8	19824667	206839
met-d-M_HDL_P	rs1545614	C	A	16	57154547	0.717209	-0.0277654	0.00425371	1.10002e-11	0.716683	-0.00638372	0.0048466	0.19	42.6061	C	A	16	57154547	206839
met-d-M_HDL_P	rs17370142	T	G	16	57050348	0.096751	0.0381511	0.0064528	1.89998e-09	0.097323	-0.0029582	0.00734515	0.69	34.9557	T	G	16	57050348	206839
met-d-M_HDL_P	rs174574	C	A	11	61600342	0.649404	0.0351178	0.00397992	4.00037e-20	0.646983	0.0353678	0.00454208	6.9e-15	77.8585	C	A	11	61600342	206839
met-d-M_HDL_P	rs1800961	T	C	20	43042364	0.030197	-0.118863	0.0111144	3.19963e-26	0.031005	0.0330515	0.0125075	0.0082	114.372	T	C	20	43042364	206839
met-d-M_HDL_P	rs2043085	C	T	15	58680954	0.61268	-0.0974243	0.00390267	5.00035e-141	0.612317	0.00359258	0.00445153	0.42	623.176	C	T	15	58680954	206839
met-d-M_HDL_P	rs2062545	A	G	16	56704125	0.952322	-0.0535468	0.00894688	1.29999e-09	0.951365	0.0146477	0.0101282	0.15	35.8199	A	G	16	56704125	206839
met-d-M_HDL_P	rs2176040	G	A	2	227092802	0.646743	-0.0286702	0.0039708	1.20005e-14	0.647747	-0.000627375	0.00453204	0.89	52.1321	G	A	2	227092802	206839
met-d-M_HDL_P	rs2229357	A	G	12	57843711	0.240928	0.0236758	0.0044363	4.49997e-08	0.240382	0.00673213	0.00506508	0.18	28.4818	A	G	12	57843711	206839
met-d-M_HDL_P	rs2236252	T	C	20	17597531	0.167034	-0.0315743	0.00509465	1.2e-10	0.166554	0.00902783	0.00582074	0.12	38.4095	T	C	20	17597531	206839
met-d-M_HDL_P	rs2245793	C	T	9	107563603	0.901792	0.0481943	0.00638721	4.40048e-15	0.901918	0.00604412	0.00730193	0.41	56.9336	C	T	9	107563603	206839
met-d-M_HDL_P	rs2292318	T	C	16	67985706	0.121138	0.0322524	0.00582236	1.7e-08	0.12115	-0.00216662	0.00664032	0.74	30.685	T	C	16	67985706	206839
met-d-M_HDL_P	rs2298428	T	C	22	21982892	0.182554	-0.0414489	0.00492826	8.49963e-18	0.181591	0.0128416	0.00562434	0.022	70.7357	T	C	22	21982892	206839
met-d-M_HDL_P	rs235314	T	C	21	46271452	0.532685	-0.0212902	0.00381334	3.50002e-08	0.531933	-0.000997479	0.00435359	0.82	31.1708	T	C	21	46271452	206839
met-d-M_HDL_P	rs2494748	T	C	14	105258892	0.616244	-0.021954	0.00391949	4.20001e-09	0.616391	0.00152073	0.00446751	0.73	31.3739	T	C	14	105258892	206839
met-d-M_HDL_P	rs2642438	G	A	1	220970028	0.703836	0.0353356	0.0041668	3.40017e-18	0.702871	0.00477619	0.00474025	0.31	71.915	G	A	1	220970028	206839
met-d-M_HDL_P	rs267738	G	T	1	150940625	0.219647	0.0368507	0.00459113	8.10028e-17	0.219312	0.00371783	0.00523901	0.48	64.4247	G	T	1	150940625	206839
met-d-M_HDL_P	rs2740488	C	A	9	107661742	0.265313	-0.0431628	0.00432133	1e-24	0.265485	-0.00999668	0.00491857	0.042	99.7664	C	A	9	107661742	206839
met-d-M_HDL_P	rs2792735	A	G	10	113921825	0.720334	-0.0396145	0.00423781	5.79963e-22	0.719935	0.00492615	0.0048277	0.31	87.3827	A	G	10	113921825	206839
met-d-M_HDL_P	rs28690720	G	T	15	58573833	0.137485	-0.0664501	0.00556536	6.00067e-36	0.13824	-0.0101783	0.00632844	0.11	142.562	G	T	15	58573833	206839
met-d-M_HDL_P	rs28818616	C	T	3	15592561	0.349772	-0.0218115	0.00401236	2.99999e-08	0.349372	-0.000325409	0.00457481	0.94	29.5509	C	T	3	15592561	206839
met-d-M_HDL_P	rs2925979	C	T	16	81534790	0.69893	0.0300352	0.00413667	1.80011e-14	0.699951	-0.00803803	0.00473403	0.09	52.718	C	T	16	81534790	206839
met-d-M_HDL_P	rs34003087	T	C	11	116663596	0.053661	0.0553985	0.00844729	2.60016e-11	0.054437	0.00662055	0.00958072	0.49	43.0092	T	C	11	116663596	206839
met-d-M_HDL_P	rs36057735	G	C	6	31319923	0.199037	-0.035384	0.00476686	1.29987e-13	0.199068	0.0134031	0.00543406	0.014	55.0997	G	C	6	31319923	206839
met-d-M_HDL_P	rs3768321	T	G	1	40035928	0.19653	-0.0402826	0.00479532	3.69999e-18	0.196591	0.00305144	0.00546096	0.58	70.5667	T	G	1	40035928	206839
met-d-M_HDL_P	rs3795269	A	C	1	2338126	0.438607	0.0208489	0.00382235	3.2e-08	0.438443	0.00217005	0.00435775	0.62	29.7513	A	C	1	2338126	206839
met-d-M_HDL_P	rs4149307	T	C	9	107589744	0.155371	0.0450474	0.00523299	6.20012e-19	0.155134	-0.00834769	0.00598023	0.16	74.1037	T	C	9	107589744	206839
met-d-M_HDL_P	rs4239651	C	T	20	46340596	0.794244	0.0367066	0.00471	5.50047e-16	0.794423	-0.00489554	0.00535894	0.36	60.736	C	T	20	46340596	206839
met-d-M_HDL_P	rs4240624	A	G	8	9184231	0.909226	0.100539	0.00662604	1e-52	0.908692	-0.00273124	0.00753707	0.72	230.23	A	G	8	9184231	206839
met-d-M_HDL_P	rs4285809	T	C	10	114002027	0.187451	-0.0353991	0.00487742	7.59976e-13	0.187551	-0.00164194	0.00556052	0.77	52.6749	T	C	10	114002027	206839
met-d-M_HDL_P	rs4743765	A	T	9	107699368	0.113286	-0.0300227	0.00602242	4.30002e-08	0.113148	0.00542083	0.00687488	0.43	24.8518	A	T	9	107699368	206839
met-d-M_HDL_P	rs4775038	T	C	15	58658794	0.105553	-0.0484795	0.00629599	1.59993e-14	0.105358	-0.0106993	0.00715372	0.13	59.2909	T	C	15	58658794	206839
met-d-M_HDL_P	rs4784738	G	A	16	56976542	0.970638	0.0845249	0.0115842	4.79954e-13	0.971202	-0.0254359	0.0133817	0.057	53.2399	G	A	16	56976542	206839
met-d-M_HDL_P	rs4803759	C	T	19	45327459	0.697865	-0.0315815	0.00414909	2.09991e-14	0.698877	0.00364994	0.00473247	0.44	57.9375	C	T	19	45327459	206839
met-d-M_HDL_P	rs4846921	A	G	1	230304352	0.613228	0.0507153	0.0039029	5.50047e-40	0.613279	-0.000751792	0.00445393	0.87	168.851	A	G	1	230304352	206839
met-d-M_HDL_P	rs4969141	T	C	17	76391653	0.489523	0.0215537	0.00381739	8e-09	0.489722	0.010449	0.00434676	0.016	31.8794	T	C	17	76391653	206839
met-d-M_HDL_P	rs4986970	T	A	16	67976320	0.033916	-0.0669849	0.0105272	3.10027e-11	0.033681	-0.00572057	0.0120251	0.63	40.4882	T	A	16	67976320	206839
met-d-M_HDL_P	rs559355	T	A	11	75451281	0.157985	-0.0661679	0.00523181	1.99986e-37	0.157499	-0.0238974	0.00595093	5.9e-05	159.952	T	A	11	75451281	206839
met-d-M_HDL_P	rs583104	T	G	1	109821307	0.773381	-0.0445286	0.00453822	6.29941e-24	0.773245	0.0121376	0.00517623	0.019	96.2736	T	G	1	109821307	206839
met-d-M_HDL_P	rs5880	C	G	16	57015091	0.054989	-0.197102	0.00831018	6.39735e-127	0.055336	0.00552178	0.00946208	0.56	562.55	C	G	16	57015091	206839
met-d-M_HDL_P	rs61766062	T	C	18	47093444	0.133832	-0.0359228	0.0056197	1e-10	0.133444	0.00704681	0.00642067	0.27	40.8615	T	C	18	47093444	206839
met-d-M_HDL_P	rs61805076	C	T	1	182154990	0.334061	-0.0265601	0.00402864	1.9002e-11	0.333206	-0.00146636	0.00459842	0.75	43.4653	C	T	1	182154990	206839
met-d-M_HDL_P	rs61941676	A	C	12	125324798	0.127214	-0.0547007	0.00585175	6.70039e-21	0.127973	1.31271e-05	0.00664586	1	87.3804	A	C	12	125324798	206839
met-d-M_HDL_P	rs625145	T	A	11	116727936	0.188126	0.0711287	0.00486389	1.9002e-51	0.189323	0.00265332	0.00553117	0.63	213.856	T	A	11	116727936	206839
met-d-M_HDL_P	rs638714	T	G	1	62906489	0.345931	-0.0459175	0.00401248	3.40017e-31	0.346266	-0.00637358	0.00457582	0.16	130.958	T	G	1	62906489	206839
met-d-M_HDL_P	rs6606717	C	A	12	109873227	0.523163	0.0299144	0.00380127	1.99986e-15	0.52388	-0.00155939	0.00433609	0.72	61.9303	C	A	12	109873227	206839
met-d-M_HDL_P	rs66781087	A	G	18	47212159	0.496909	0.0386323	0.00383123	9.79941e-25	0.497486	-0.00418254	0.0043642	0.34	101.677	A	G	18	47212159	206839
met-d-M_HDL_P	rs676210	A	G	2	21231524	0.205765	0.0618443	0.00469169	8.49963e-39	0.205323	0.00160454	0.00535836	0.76	173.756	A	G	2	21231524	206839
met-d-M_HDL_P	rs686030	A	C	9	15304782	0.859547	0.0381672	0.00547973	1.20005e-12	0.85865	-0.00315069	0.00623179	0.61	48.5135	A	C	9	15304782	206839
met-d-M_HDL_P	rs7133378	A	G	12	124409502	0.319792	0.0316852	0.00408034	6.79986e-16	0.319318	0.00538039	0.00466043	0.25	60.3004	A	G	12	124409502	206839
met-d-M_HDL_P	rs7256200	T	G	19	45415935	0.127572	-0.0842019	0.00571892	4.00037e-52	0.126689	-0.019601	0.00653971	0.0027	216.778	T	G	19	45415935	206839
met-d-M_HDL_P	rs72836561	T	C	17	41926126	0.031483	-0.130679	0.0108965	1.50003e-34	0.031124	-0.00389098	0.0124805	0.76	143.826	T	C	17	41926126	206839
met-d-M_HDL_P	rs737338	T	C	19	11347657	0.035188	-0.120364	0.0103258	5.90065e-33	0.035157	-0.0222918	0.0117763	0.058	135.877	T	C	19	11347657	206839
met-d-M_HDL_P	rs7388248	C	G	8	144305353	0.27689	0.0290432	0.00426952	1e-11	0.276784	0.00351012	0.00486448	0.47	46.2733	C	G	8	144305353	206839
met-d-M_HDL_P	rs754340	C	T	19	45163671	0.072651	0.0520514	0.00732465	8.99912e-13	0.072762	-0.0153735	0.00835138	0.066	50.5	C	T	19	45163671	206839
met-d-M_HDL_P	rs76213248	T	C	19	11269893	0.40971	0.0305728	0.00389039	6.79986e-15	0.410055	0.00725795	0.00442465	0.1	61.7567	T	C	19	11269893	206839
met-d-M_HDL_P	rs7783857	G	C	7	130439058	0.281368	-0.0240463	0.00422982	1.5e-08	0.279885	0.00445419	0.00483397	0.36	32.3186	G	C	7	130439058	206839
met-d-M_HDL_P	rs77960347	G	A	18	47109955	0.013239	0.321644	0.0166126	4.90004e-86	0.01347	0.0141026	0.0188024	0.45	374.866	G	A	18	47109955	206839
met-d-M_HDL_P	rs7956099	C	T	12	103556109	0.474977	-0.0231855	0.0038288	6.59994e-10	0.476494	-0.00503234	0.00436264	0.25	36.6697	C	T	12	103556109	206839
met-d-M_HDL_P	rs838876	G	A	12	125259888	0.681444	-0.0376054	0.00414034	1.9002e-21	0.681342	0.00387436	0.00470646	0.41	82.4951	G	A	12	125259888	206839
met-d-M_HDL_P	rs881844	G	C	17	37810218	0.664909	0.0234509	0.00403448	9.49992e-09	0.665774	-0.0181559	0.00459891	7.9e-05	33.7866	G	C	17	37810218	206839
met-d-M_HDL_P	rs9304381	T	C	18	47158234	0.818411	0.095502	0.00493789	5.00035e-85	0.81962	0.0105528	0.00565542	0.062	374.061	T	C	18	47158234	206839
met-d-M_HDL_P	rs9471972	A	G	6	42915021	0.53618	0.0261551	0.00381426	1e-11	0.535083	0.00753381	0.00435072	0.083	47.021	A	G	6	42915021	206839
met-d-M_HDL_P	rs9491697	G	A	6	127456122	0.463611	-0.0220622	0.00383212	1e-08	0.463041	0.00184125	0.00435231	0.67	33.1451	G	A	6	127456122	206839
met-d-M_HDL_P	rs967645	T	C	17	26713970	0.516501	-0.029521	0.00380428	8.00018e-14	0.516719	-0.0125761	0.00433932	0.0038	60.2167	T	C	17	26713970	206839
met-d-M_HDL_P	rs9923854	G	T	16	57017002	0.097828	0.0651477	0.00644136	2.70023e-24	0.097543	-0.00149669	0.00735105	0.84	102.292	G	T	16	57017002	206839
met-d-Total_L	rs1002687	A	G	1	62963737	0.644777	0.0735062	0.00424387	3.19963e-70	0.644772	0.0061793	0.00453318	0.17	300.002	A	G	1	62963737	206839
met-d-Total_L	rs102275	C	T	11	61557803	0.349784	-0.0385112	0.00424843	8.4004e-21	0.35206	-0.0336946	0.00453896	1.1e-13	82.1707	C	T	11	61557803	206839
met-d-Total_L	rs10838724	T	G	11	47527052	0.36878	-0.0236958	0.00425917	8.10009e-09	0.367849	0.0103543	0.0045555	0.023	30.9523	T	G	11	47527052	206839
met-d-Total_L	rs10884966	A	G	10	112185596	0.345705	-0.0227968	0.00427301	4.09996e-08	0.346035	0.0022674	0.00455814	0.62	28.463	A	G	10	112185596	206839
met-d-Total_L	rs11076175	G	A	16	57006378	0.17891	-0.048469	0.00531939	1.80011e-20	0.178129	0.000956219	0.0056799	0.87	83.0242	G	A	16	57006378	206839
met-d-Total_L	rs111278137	A	G	19	45215081	0.021615	-0.0870459	0.0144537	2.39999e-09	0.021572	0.00548343	0.0154446	0.72	36.2692	A	G	19	45215081	206839
met-d-Total_L	rs11206517	G	T	1	55526428	0.033009	0.0678249	0.0113732	3.2e-10	0.033073	-0.0111898	0.0121184	0.36	35.5642	G	T	1	55526428	206839
met-d-Total_L	rs112875651	A	G	8	126506694	0.392383	-0.0750469	0.00421828	6.4998e-73	0.390837	0.00935253	0.00449706	0.038	316.515	A	G	8	126506694	206839
met-d-Total_L	rs114863007	A	G	6	34729158	0.09452	-0.0388164	0.00698235	3.2e-09	0.094188	0.0137513	0.00743959	0.065	30.9049	A	G	6	34729158	206839
met-d-Total_L	rs11591147	T	G	1	55505647	0.017458	-0.207062	0.0154805	2.99985e-43	0.017487	0.00155123	0.0165284	0.93	178.908	T	G	1	55505647	206839
met-d-Total_L	rs11621792	T	C	14	24871926	0.453802	0.0246777	0.00410313	4.30002e-10	0.452772	-0.0104776	0.0043877	0.017	36.1725	T	C	14	24871926	206839
met-d-Total_L	rs117488242	G	A	10	5261832	0.131665	-0.0352855	0.00629618	2.69998e-08	0.131093	-0.00118947	0.00672476	0.86	31.4079	G	A	10	5261832	206839
met-d-Total_L	rs11789603	T	C	9	107647019	0.108813	0.0456639	0.00653896	1.50003e-12	0.108009	0.00277154	0.00699981	0.69	48.7673	T	C	9	107647019	206839
met-d-Total_L	rs12022410	G	A	1	66153933	0.532223	0.0240512	0.00409094	6.90001e-09	0.530743	0.00152749	0.00436596	0.73	34.5643	G	A	1	66153933	206839
met-d-Total_L	rs12151108	A	G	19	11197261	0.119677	-0.109455	0.00625055	1.20005e-69	0.118622	-0.00121425	0.00671386	0.86	306.644	A	G	19	11197261	206839
met-d-Total_L	rs1260326	C	T	2	27730940	0.603982	-0.0739599	0.00415149	8.4004e-72	0.603876	0.00928784	0.00442702	0.036	317.384	C	T	2	27730940	206839
met-d-Total_L	rs12608026	G	T	18	47120499	0.042401	0.0608423	0.010176	7.29995e-10	0.041749	-0.00596853	0.0109371	0.59	35.7484	G	T	18	47120499	206839
met-d-Total_L	rs12740374	T	G	1	109817590	0.221059	-0.0718855	0.00488801	2.70023e-49	0.221024	-0.0118809	0.00522108	0.023	216.281	T	G	1	109817590	206839
met-d-Total_L	rs13108218	G	A	4	3443931	0.615355	-0.0280281	0.0042058	1.20005e-11	0.614828	-0.0078426	0.00448902	0.081	44.411	G	A	4	3443931	206839
met-d-Total_L	rs1461729	G	A	8	9187242	0.899229	0.0744113	0.00675482	6.20012e-29	0.89843	-0.00509709	0.00718217	0.48	121.353	G	A	8	9187242	206839
met-d-Total_L	rs17699030	G	A	19	11330942	0.033712	-0.0839342	0.0112326	1.50003e-13	0.033719	-0.0178393	0.0120034	0.14	55.8364	G	A	19	11330942	206839
met-d-Total_L	rs1800961	T	C	20	43042364	0.030197	-0.0684261	0.011866	1e-08	0.031005	0.0330515	0.0125075	0.0082	33.2533	T	C	20	43042364	206839
met-d-Total_L	rs182611493	G	A	19	19458388	0.012523	-0.127877	0.0195509	1.39991e-11	0.012292	-0.00357975	0.0210442	0.86	42.781	G	A	19	19458388	206839
met-d-Total_L	rs186696265	T	C	6	161111700	0.014352	-0.210948	0.0171386	1.99986e-35	0.014697	-0.00412517	0.0180926	0.82	151.496	T	C	6	161111700	206839
met-d-Total_L	rs1883711	C	G	20	39179822	0.0312	0.0944066	0.0119374	2.09991e-16	0.031462	-0.0303969	0.0126631	0.016	62.5439	C	G	20	39179822	206839
met-d-Total_L	rs2245793	C	T	9	107563603	0.901792	0.0369419	0.00681827	1.2e-08	0.901918	0.00604412	0.00730193	0.41	29.3555	C	T	9	107563603	206839
met-d-Total_L	rs2326077	T	C	8	59385919	0.663239	-0.0281116	0.00430569	1.9002e-11	0.66317	-0.000400165	0.00458875	0.93	42.6271	T	C	8	59385919	206839
met-d-Total_L	rs2337901	T	C	2	21537251	0.622663	-0.0266441	0.00420002	2.59998e-10	0.621459	0.00700893	0.0044817	0.12	40.2438	T	C	2	21537251	206839
met-d-Total_L	rs261290	C	T	15	58678720	0.654642	-0.0951741	0.00428144	3.49945e-112	0.654191	-0.00073593	0.00456665	0.87	494.149	C	T	15	58678720	206839
met-d-Total_L	rs261334	C	G	15	58726744	0.788239	-0.0991394	0.0049629	2.49977e-88	0.787279	0.00383569	0.00529458	0.47	399.045	C	G	15	58726744	206839
met-d-Total_L	rs2740488	C	A	9	107661742	0.265313	-0.0440367	0.00461298	2.99985e-21	0.265485	-0.00999668	0.00491857	0.042	91.1311	C	A	9	107661742	206839
met-d-Total_L	rs2792735	A	G	10	113921825	0.720334	-0.0245435	0.00452585	4.49997e-08	0.719935	0.00492615	0.0048277	0.31	29.4085	A	G	10	113921825	206839
met-d-Total_L	rs28399607	C	T	19	45314324	0.058386	0.0524306	0.0092116	8.10009e-09	0.058639	0.0153436	0.00983851	0.12	32.3966	C	T	19	45314324	206839
met-d-Total_L	rs2965157	C	T	19	45176340	0.029784	-0.106032	0.0119623	5.00035e-19	0.029648	0.00257239	0.012785	0.84	78.5678	C	T	19	45176340	206839
met-d-Total_L	rs3794695	T	C	16	72097827	0.189016	0.0403761	0.00519411	2.49977e-15	0.190055	-0.0138726	0.00553098	0.012	60.4264	T	C	16	72097827	206839
met-d-Total_L	rs3843482	G	T	5	74639259	0.373806	0.0468979	0.00419846	2.29985e-29	0.374263	-0.00660129	0.00447793	0.14	124.775	G	T	5	74639259	206839
met-d-Total_L	rs4008004	A	C	9	15300968	0.221868	0.0296988	0.0049112	8.70001e-10	0.220689	0.00309001	0.00524222	0.56	36.5681	A	C	9	15300968	206839
met-d-Total_L	rs4149307	T	C	9	107589744	0.155371	0.0383293	0.00558616	2.90001e-12	0.155134	-0.00834769	0.00598023	0.16	47.0798	T	C	9	107589744	206839
met-d-Total_L	rs4299376	T	G	2	44072576	0.676279	-0.0357493	0.00435083	1.10002e-16	0.676928	0.00347491	0.00463436	0.45	67.5135	T	G	2	44072576	206839
met-d-Total_L	rs4704834	G	A	5	156443066	0.644037	0.0441198	0.00423771	1.20005e-25	0.645078	-0.00498694	0.00453324	0.27	108.394	G	A	5	156443066	206839
met-d-Total_L	rs4860948	A	T	4	69340991	0.244346	0.028408	0.0047414	2.1e-09	0.244355	0.00126371	0.00505311	0.8	35.8978	A	T	4	69340991	206839
met-d-Total_L	rs525302	G	C	11	116762583	0.945372	-0.0519526	0.00895102	9.40005e-09	0.945172	0.00387593	0.00956104	0.69	33.6876	G	C	11	116762583	206839
met-d-Total_L	rs534417	G	A	1	23784965	0.874996	0.0380171	0.00612274	6.69993e-10	0.874675	-0.00146711	0.00654276	0.82	38.5537	G	A	1	23784965	206839
met-d-Total_L	rs553427	T	C	1	234852760	0.517038	0.02888	0.00406348	1.39991e-13	0.518407	0.00247555	0.004344	0.57	50.5124	T	C	1	234852760	206839
met-d-Total_L	rs55747707	A	G	7	73037366	0.203628	-0.0414301	0.00505988	4.90004e-16	0.202126	0.0127063	0.00540917	0.019	67.0427	A	G	7	73037366	206839
met-d-Total_L	rs562338	G	A	2	21288321	0.819635	0.085326	0.0052741	1.39991e-61	0.819592	-0.00904218	0.00562852	0.11	261.738	G	A	2	21288321	206839
met-d-Total_L	rs56393506	T	C	6	161089307	0.171199	-0.0554695	0.00549886	3.29989e-25	0.171151	0.00515999	0.00586841	0.38	101.757	T	C	6	161089307	206839
met-d-Total_L	rs58542926	T	C	19	19379549	0.074402	-0.125797	0.00774146	1.99986e-61	0.074907	0.00587257	0.00824667	0.48	264.055	T	C	19	19379549	206839
met-d-Total_L	rs602662	A	G	19	49206985	0.534364	0.0302753	0.00407337	1.99986e-13	0.534903	0.00418183	0.00435076	0.34	55.242	A	G	19	49206985	206839
met-d-Total_L	rs635634	T	C	9	136155000	0.183549	0.0430447	0.00526644	1.69981e-17	0.184456	0.00509068	0.00560658	0.36	66.8044	T	C	9	136155000	206839
met-d-Total_L	rs648253	A	G	6	160469149	0.499536	0.0321892	0.00408083	4.10015e-15	0.49985	0.00460234	0.00435413	0.29	62.219	A	G	6	160469149	206839
met-d-Total_L	rs6602911	T	C	13	114547372	0.360032	0.0255406	0.00423113	2.39999e-09	0.358495	-0.000910253	0.00452343	0.84	36.4376	T	C	13	114547372	206839
met-d-Total_L	rs6728178	A	G	2	21193946	0.22925	-0.051591	0.00482507	1.9002e-27	0.228539	0.00346154	0.00515862	0.5	114.325	A	G	2	21193946	206839
met-d-Total_L	rs6857	T	C	19	45392254	0.170748	0.095334	0.00541269	4.90004e-71	0.170413	-0.00839607	0.00577992	0.15	310.22	T	C	19	45392254	206839
met-d-Total_L	rs707771	C	T	6	160570083	0.607135	-0.0227977	0.004187	1.89998e-08	0.608535	0.00273411	0.00447139	0.54	29.6467	C	T	6	160570083	206839
met-d-Total_L	rs72997616	A	C	11	75474195	0.094103	-0.0408552	0.00699258	5.89997e-09	0.09411	-0.0229415	0.00745835	0.0021	34.1366	A	C	11	75474195	206839
met-d-Total_L	rs73013176	C	T	19	11147526	0.011282	-0.112474	0.019549	3.09999e-09	0.011424	0.0445094	0.0207507	0.032	33.1021	C	T	19	11147526	206839
met-d-Total_L	rs740516	G	C	17	67082962	0.151124	-0.03349	0.00570047	2.59998e-09	0.150989	-0.00998307	0.00608389	0.1	34.5151	G	C	17	67082962	206839
met-d-Total_L	rs74747585	C	T	19	45039971	0.025173	-0.0811088	0.0133195	1.2e-09	0.025127	0.0010734	0.0142398	0.94	37.0817	C	T	19	45039971	206839
met-d-Total_L	rs77542162	G	A	17	67081278	0.022667	0.0916179	0.0136647	1.2e-10	0.022532	0.0144508	0.0146335	0.32	44.9532	G	A	17	67081278	206839
met-d-Total_L	rs77960347	G	A	18	47109955	0.013239	0.219872	0.017747	2.49977e-36	0.01347	0.0141026	0.0188024	0.45	153.493	G	A	18	47109955	206839
met-d-Total_L	rs79429216	A	G	19	45445517	0.01273	0.134159	0.0180773	2.39994e-14	0.012374	-0.0030924	0.019589	0.87	55.0773	A	G	19	45445517	206839
met-d-Total_L	rs7979473	G	A	12	121420260	0.612997	-0.0284438	0.00420709	1.10002e-11	0.612946	-0.00923774	0.00448576	0.039	45.71	G	A	12	121420260	206839
met-d-Total_L	rs867772	G	A	1	220972343	0.685074	0.0228274	0.00438396	4.30002e-08	0.684176	0.00577373	0.00467043	0.22	27.1131	G	A	1	220972343	206839
met-d-Total_L	rs907866	A	G	2	20371380	0.443205	-0.0317315	0.004103	3.90032e-15	0.445295	-0.00723148	0.00437315	0.098	59.8106	A	G	2	20371380	206839
met-d-Total_L	rs918106	T	C	12	109904318	0.523249	0.0215047	0.00406307	1.09999e-08	0.523798	0.00090849	0.00433881	0.83	28.0129	T	C	12	109904318	206839
met-d-Total_L	rs9304381	T	C	18	47158234	0.818411	0.0568138	0.00527506	2.29985e-27	0.81962	0.0105528	0.00565542	0.062	115.999	T	C	18	47158234	206839
met-d-Total_L	rs9355288	A	G	6	160867159	0.388137	-0.0231691	0.00417332	2.59998e-08	0.387706	0.00141964	0.00444489	0.75	30.8216	A	G	6	160867159	206839
met-d-Total_L	rs9616847	T	A	22	50868669	0.388281	0.0245822	0.00418848	6.49995e-09	0.38951	0.00257904	0.00446249	0.56	34.4452	T	A	22	50868669	206839
met-d-Total_L	rs964184	C	G	11	116648917	0.867255	-0.10514	0.00598821	9.3994e-72	0.866255	0.00400922	0.00636763	0.53	308.278	C	G	11	116648917	206839
met-d-L_HDL_TG	rs1002687	A	G	1	62963737	0.644777	0.0898765	0.0041423	2.89734e-108	0.644772	0.0061793	0.00453318	0.17	470.77	A	G	1	62963737	206839
met-d-L_HDL_TG	rs10407439	G	A	19	45341948	0.701733	-0.0409737	0.00434272	1.20005e-21	0.702852	0.00188103	0.00476102	0.69	89.0198	G	A	19	45341948	206839
met-d-L_HDL_TG	rs10414043	A	G	19	45415713	0.127461	-0.0488398	0.00596081	1.10002e-16	0.126569	-0.0196491	0.00654167	0.0027	67.1332	A	G	19	45415713	206839
met-d-L_HDL_TG	rs10455872	G	A	6	161010118	0.07899	-0.0638353	0.00735425	9.79941e-20	0.078834	0.0112135	0.00804281	0.16	75.3434	G	A	6	161010118	206839
met-d-L_HDL_TG	rs10745954	G	A	12	103483094	0.47931	-0.0215825	0.00397344	1.09999e-08	0.480233	-0.00862311	0.00434279	0.047	29.5033	G	A	12	103483094	206839
met-d-L_HDL_TG	rs112108726	C	A	15	59137308	0.039187	0.0616943	0.0108787	3.29997e-08	0.038637	-0.0108147	0.0120397	0.37	32.1615	C	A	15	59137308	206839
met-d-L_HDL_TG	rs113629348	T	C	15	58545668	0.026756	0.138856	0.0122431	1.10002e-30	0.026723	0.00229586	0.0134557	0.86	128.631	T	C	15	58545668	206839
met-d-L_HDL_TG	rs116843064	A	G	19	8429323	0.019852	-0.133935	0.0142184	3.19963e-22	0.019316	0.030894	0.0157576	0.05	88.7333	A	G	19	8429323	206839
met-d-L_HDL_TG	rs117399007	T	C	15	59264999	0.043064	-0.0614494	0.00981337	6.59994e-10	0.043587	0.0103156	0.0107229	0.34	39.2102	T	C	15	59264999	206839
met-d-L_HDL_TG	rs11789603	T	C	9	107647019	0.108813	0.0621782	0.00638267	1.10002e-23	0.108009	0.00277154	0.00699981	0.69	94.9012	T	C	9	107647019	206839
met-d-L_HDL_TG	rs11822903	T	C	11	75522996	0.08501	-0.0418597	0.00710889	1.5e-09	0.084928	-0.0175945	0.00777449	0.024	34.6728	T	C	11	75522996	206839
met-d-L_HDL_TG	rs12458441	C	A	18	47122158	0.042494	0.0761922	0.00992871	5.19996e-16	0.041871	-0.00701348	0.0109294	0.52	58.8892	C	A	18	47122158	206839
met-d-L_HDL_TG	rs1260326	C	T	2	27730940	0.603982	-0.0584684	0.00405302	1.39991e-48	0.603876	0.00928784	0.00442702	0.036	208.106	C	T	2	27730940	206839
met-d-L_HDL_TG	rs12701713	A	G	7	1090505	0.216732	-0.0439128	0.00481509	8.99912e-20	0.215568	0.00209955	0.00527886	0.69	83.1713	A	G	7	1090505	206839
met-d-L_HDL_TG	rs1277930	A	G	1	109822143	0.772519	-0.0276231	0.0047218	1.6e-09	0.772368	0.011824	0.00516779	0.022	34.2239	A	G	1	109822143	206839
met-d-L_HDL_TG	rs12904012	C	T	15	58804663	0.140079	-0.0483341	0.00570105	5.30029e-17	0.139352	-0.0015342	0.00627595	0.81	71.8783	C	T	15	58804663	206839
met-d-L_HDL_TG	rs12907378	A	G	15	58654430	0.104327	-0.133706	0.00656759	4.49987e-95	0.103918	-0.00918658	0.00720062	0.2	414.467	A	G	15	58654430	206839
met-d-L_HDL_TG	rs12916872	C	T	15	58375741	0.49642	-0.0250642	0.00394576	1.09999e-10	0.496713	-0.00301586	0.00433979	0.49	40.3503	C	T	15	58375741	206839
met-d-L_HDL_TG	rs139974673	C	T	15	44027885	0.025918	0.0729472	0.0124361	7.90005e-09	0.026157	-0.00515548	0.0135983	0.7	34.4072	C	T	15	44027885	206839
met-d-L_HDL_TG	rs140451907	G	C	15	58607177	0.020264	-0.0891418	0.014426	4.30031e-11	0.02016	0.025488	0.0158943	0.11	38.1831	G	C	15	58607177	206839
met-d-L_HDL_TG	rs141469619	G	A	11	116714293	0.010141	0.151598	0.0209509	5.60015e-15	0.00991	0.0191704	0.0231774	0.41	52.3578	G	A	11	116714293	206839
met-d-L_HDL_TG	rs142187704	C	T	15	58611016	0.008831	0.22187	0.0225957	1.69981e-24	0.009089	0.0273133	0.0244795	0.26	96.4152	C	T	15	58611016	206839
met-d-L_HDL_TG	rs143771461	T	C	15	58778109	0.01334	-0.120496	0.0192419	2.80001e-10	0.013375	0.0354082	0.0211289	0.094	39.2147	T	C	15	58778109	206839
met-d-L_HDL_TG	rs147146149	G	C	15	58743495	0.013312	-0.139205	0.0177619	2.29985e-15	0.013498	-0.0113381	0.0194105	0.56	61.423	G	C	15	58743495	206839
met-d-L_HDL_TG	rs150189353	C	T	15	58705515	0.011065	-0.157351	0.0201531	7.89951e-16	0.011079	0.0186942	0.0222137	0.4	60.9615	C	T	15	58705515	206839
met-d-L_HDL_TG	rs1601933	T	C	15	58671559	0.465748	-0.190053	0.00402343	1e-200	0.466729	0.00685806	0.00441886	0.12	2231.29	T	C	15	58671559	206839
met-d-L_HDL_TG	rs186696265	T	C	6	161111700	0.014352	-0.132411	0.0167381	4.10015e-17	0.014697	-0.00412517	0.0180926	0.82	62.58	T	C	6	161111700	206839
met-d-L_HDL_TG	rs2071592	A	T	6	31515340	0.346648	-0.027323	0.00416695	3.80014e-12	0.345662	0.0143499	0.00455485	0.0016	42.9952	A	T	6	31515340	206839
met-d-L_HDL_TG	rs2156552	T	A	18	47181668	0.821808	0.0795736	0.00517008	3.90032e-56	0.823214	0.00766827	0.00568093	0.18	236.888	T	A	18	47181668	206839
met-d-L_HDL_TG	rs2245793	C	T	9	107563603	0.901792	0.0411962	0.00665531	6.4003e-12	0.901918	0.00604412	0.00730193	0.41	38.3158	C	T	9	107563603	206839
met-d-L_HDL_TG	rs2398186	C	T	10	5122570	0.821734	0.0301744	0.00525334	5.89997e-10	0.822733	-0.0036581	0.00574989	0.52	32.9918	C	T	10	5122570	206839
met-d-L_HDL_TG	rs2740488	C	A	9	107661742	0.265313	-0.0681354	0.00450272	2.29985e-54	0.265485	-0.00999668	0.00491857	0.042	228.979	C	A	9	107661742	206839
met-d-L_HDL_TG	rs2792703	T	C	10	113931690	0.71916	-0.0261883	0.0044113	4.60002e-09	0.718771	0.00468001	0.00482201	0.33	35.2437	T	C	10	113931690	206839
met-d-L_HDL_TG	rs28383314	C	T	6	32587213	0.62295	0.0230077	0.00409278	4.79999e-09	0.624185	-0.013338	0.00446838	0.0028	31.6016	C	T	6	32587213	206839
met-d-L_HDL_TG	rs2862954	C	T	10	101912064	0.494799	0.0214699	0.00395675	2.1e-08	0.496335	0.00748216	0.00433105	0.084	29.4431	C	T	10	101912064	206839
met-d-L_HDL_TG	rs34707604	C	T	4	69491456	0.258517	0.0387741	0.00478836	8.49963e-18	0.259001	-0.0086992	0.00522348	0.096	65.5707	C	T	4	69491456	206839
met-d-L_HDL_TG	rs35246381	T	C	8	18272535	0.778774	-0.0444178	0.00477515	2.29985e-22	0.778885	0.0282883	0.00522409	6.1e-08	86.5247	T	C	8	18272535	206839
met-d-L_HDL_TG	rs35814008	C	A	7	73055461	0.134867	-0.0550271	0.00582792	2.99985e-22	0.133355	0.00709735	0.0064124	0.27	89.151	C	A	7	73055461	206839
met-d-L_HDL_TG	rs36017758	A	G	15	58619455	0.050696	0.138841	0.00901468	2.49977e-54	0.050502	0.00853128	0.0099356	0.39	237.211	A	G	15	58619455	206839
met-d-L_HDL_TG	rs3816117	C	T	16	56996158	0.488131	0.0348701	0.00397159	1.69981e-17	0.4878	0.00489593	0.00434212	0.26	77.0864	C	T	16	56996158	206839
met-d-L_HDL_TG	rs4073054	A	C	1	161200487	0.626797	-0.0270453	0.00409156	4.90004e-12	0.626989	-0.000852242	0.0044784	0.85	43.6924	A	C	1	161200487	206839
met-d-L_HDL_TG	rs4149307	T	C	9	107589744	0.155371	0.059	0.00545264	3.69999e-28	0.155134	-0.00834769	0.00598023	0.16	117.082	T	C	9	107589744	206839
met-d-L_HDL_TG	rs4665710	C	A	2	21221035	0.79259	0.028575	0.00487871	9.59997e-10	0.793128	-0.00177823	0.00534881	0.74	34.3054	C	A	2	21221035	206839
met-d-L_HDL_TG	rs4775075	G	A	15	58837764	0.08284	0.065499	0.00722879	4.10015e-20	0.082276	-0.00177288	0.00795845	0.82	82.099	G	A	15	58837764	206839
met-d-L_HDL_TG	rs525302	G	C	11	116762583	0.945372	-0.0918371	0.00873669	2.49977e-27	0.945172	0.00387593	0.00956104	0.69	110.495	G	C	11	116762583	206839
met-d-L_HDL_TG	rs534944	G	T	3	135961031	0.767264	0.026301	0.00469681	1.6e-09	0.767079	0.0151841	0.00512615	0.0031	31.3573	G	T	3	135961031	206839
met-d-L_HDL_TG	rs56210316	G	A	19	45170097	0.029303	0.109793	0.0118227	1.99986e-20	0.029171	0.00250054	0.0129486	0.85	86.2414	G	A	19	45170097	206839
met-d-L_HDL_TG	rs56819515	A	T	3	170712913	0.126976	0.0387399	0.00597714	4.10015e-11	0.12682	0.00570689	0.00653379	0.38	42.0078	A	T	3	170712913	206839
met-d-L_HDL_TG	rs581080	C	G	9	15305378	0.820396	0.0410832	0.00516981	3.40017e-17	0.818942	-0.002375	0.00563381	0.67	63.1509	C	G	9	15305378	206839
met-d-L_HDL_TG	rs6065904	A	G	20	44534651	0.214776	-0.0479558	0.00483072	9.60064e-23	0.215184	0.00626402	0.00526963	0.23	98.5504	A	G	20	44534651	206839
met-d-L_HDL_TG	rs61941677	G	C	12	125325010	0.127243	-0.042056	0.00609667	4.00037e-13	0.127998	-1.52221e-07	0.00664411	1	47.5851	G	C	12	125325010	206839
met-d-L_HDL_TG	rs6420185	A	G	8	144303071	0.387822	0.0319571	0.00406588	7.29962e-16	0.388184	-0.00674317	0.00444735	0.13	61.7768	A	G	8	144303071	206839
met-d-L_HDL_TG	rs66781087	A	G	18	47212159	0.496909	0.0276044	0.0039946	8.19974e-13	0.497486	-0.00418254	0.0043642	0.34	47.754	A	G	18	47212159	206839
met-d-L_HDL_TG	rs6847980	T	G	4	88180631	0.376343	0.0241785	0.00409087	2.59998e-09	0.375868	0.000682067	0.00448187	0.88	34.9323	T	G	4	88180631	206839
met-d-L_HDL_TG	rs704	A	G	17	26694861	0.476025	-0.0267668	0.00396276	1.9002e-12	0.476132	-0.0133225	0.00433968	0.0021	45.6244	A	G	17	26694861	206839
met-d-L_HDL_TG	rs709822	G	C	8	11702313	0.287183	0.0256383	0.00438438	1.5e-08	0.287951	-0.0049695	0.0047876	0.3	34.195	G	C	8	11702313	206839
met-d-L_HDL_TG	rs7170361	C	T	15	58718998	0.285419	0.202593	0.00447307	1e-200	0.285681	0.00344578	0.00492342	0.48	2051.34	C	T	15	58718998	206839
met-d-L_HDL_TG	rs72740858	G	A	15	58705943	0.023123	0.22019	0.013199	5.79963e-63	0.022702	-0.00644708	0.0146499	0.66	278.3	G	A	15	58705943	206839
met-d-L_HDL_TG	rs737338	T	C	19	11347657	0.035188	-0.108435	0.0107588	8.30042e-23	0.035157	-0.0222918	0.0117763	0.058	101.581	T	C	19	11347657	206839
met-d-L_HDL_TG	rs739320	C	T	19	49261368	0.606678	-0.029672	0.00415065	5.40008e-12	0.606035	-0.00643509	0.00453611	0.16	51.1048	C	T	19	49261368	206839
met-d-L_HDL_TG	rs7599	G	A	19	36038390	0.631446	0.0298204	0.0041048	3.69999e-13	0.631264	0.00658578	0.00449151	0.14	52.7768	G	A	19	36038390	206839
met-d-L_HDL_TG	rs77960347	G	A	18	47109955	0.013239	0.27341	0.017321	2.19989e-59	0.01347	0.0141026	0.0188024	0.45	249.163	G	A	18	47109955	206839
met-d-L_HDL_TG	rs7841189	T	C	8	19845376	0.118255	-0.0883204	0.00613578	1.69981e-49	0.118818	-0.00361495	0.00670288	0.59	207.197	T	C	8	19845376	206839
met-d-L_HDL_TG	rs79119207	A	C	15	58740443	0.022806	-0.145391	0.0132329	4.00037e-28	0.022631	-0.00304685	0.0145896	0.83	120.716	A	C	15	58740443	206839
met-d-L_HDL_TG	rs79419121	C	T	15	58708443	0.025909	0.166992	0.012383	5.50047e-42	0.026128	0.00426507	0.013588	0.75	181.861	C	T	15	58708443	206839
met-d-L_HDL_TG	rs7979473	G	A	12	121420260	0.612997	-0.040222	0.00410569	1.39991e-22	0.612946	-0.00923774	0.00448576	0.039	95.9743	G	A	12	121420260	206839
met-d-L_HDL_TG	rs80236739	G	A	15	58972699	0.04944	-0.0930854	0.0091277	5.90065e-25	0.049746	0.0147735	0.00998209	0.14	104.002	G	A	15	58972699	206839
met-d-L_HDL_TG	rs838912	C	T	12	125286037	0.505482	-0.0235774	0.00397082	4.09996e-10	0.505897	0.00198012	0.00434048	0.65	35.2559	C	T	12	125286037	206839
met-d-L_HDL_TG	rs907866	A	G	2	20371380	0.443205	-0.0369085	0.00400568	7.50067e-22	0.445295	-0.00723148	0.00437315	0.098	84.8986	A	G	2	20371380	206839
met-d-L_HDL_TG	rs918106	T	C	12	109904318	0.523249	0.0288793	0.00396514	5.50047e-15	0.523798	0.00090849	0.00433881	0.83	53.0464	T	C	12	109904318	206839
met-d-L_HDL_TG	rs964184	C	G	11	116648917	0.867255	-0.148333	0.00584483	1.1995e-150	0.866255	0.00400922	0.00636763	0.53	644.068	C	G	11	116648917	206839
met-d-Total_FA	rs1002687	A	G	1	62963737	0.644748	0.0956754	0.00427945	1.39959e-115	0.644772	0.0061793	0.00453318	0.17	499.833	A	G	1	62963737	206839
met-d-Total_FA	rs102275	C	T	11	61557803	0.349755	-0.0249637	0.00428425	1.79999e-09	0.35206	-0.0336946	0.00453896	1.1e-13	33.9522	C	T	11	61557803	206839
met-d-Total_FA	rs10455872	G	A	6	161010118	0.078988	-0.133182	0.00759001	4.79954e-71	0.078834	0.0112135	0.00804281	0.16	307.898	G	A	6	161010118	206839
met-d-Total_FA	rs1077835	G	A	15	58723426	0.219724	0.10717	0.00495453	4.10204e-104	0.220502	-0.00412576	0.00524337	0.43	467.888	G	A	15	58723426	206839
met-d-Total_FA	rs10810374	C	A	9	15306292	0.24862	0.027923	0.00477267	2.30001e-09	0.247713	-0.000484227	0.00504888	0.92	34.2296	C	A	9	15306292	206839
met-d-Total_FA	rs10884966	A	G	10	112185596	0.345686	-0.0239557	0.00430875	1.29999e-08	0.346035	0.0022674	0.00455814	0.62	30.9111	A	G	10	112185596	206839
met-d-Total_FA	rs11076175	G	A	16	57006378	0.178885	-0.0446946	0.00536544	5.79963e-17	0.178129	0.000956219	0.0056799	0.87	69.3904	G	A	16	57006378	206839
met-d-Total_FA	rs1128249	T	G	2	165528624	0.392034	-0.0283834	0.0041958	4.60045e-12	0.391777	0.00676305	0.00443863	0.13	45.7614	T	G	2	165528624	206839
met-d-Total_FA	rs11591147	T	G	1	55505647	0.017465	-0.108737	0.0156074	1.29987e-13	0.017487	0.00155123	0.0165284	0.93	48.5393	T	G	1	55505647	206839
met-d-Total_FA	rs116843064	A	G	19	8429323	0.019861	-0.100949	0.0146919	5.90065e-12	0.019316	0.030894	0.0157576	0.05	47.2115	A	G	19	8429323	206839
met-d-Total_FA	rs11786618	A	G	8	11701330	0.3285	-0.0275429	0.00436203	2.30001e-10	0.328536	-0.00594007	0.00462536	0.2	39.8696	A	G	8	11701330	206839
met-d-Total_FA	rs11789603	T	C	9	107647019	0.108831	0.0421868	0.00659383	3.29989e-11	0.108009	0.00277154	0.00699981	0.69	40.9334	T	C	9	107647019	206839
met-d-Total_FA	rs12544984	G	A	8	126462070	0.059604	0.0498454	0.00877242	1.7e-08	0.059565	-0.00678397	0.00927382	0.46	32.2858	G	A	8	126462070	206839
met-d-Total_FA	rs1260326	C	T	2	27730940	0.60401	-0.105262	0.00418561	5.49541e-142	0.603876	0.00928784	0.00442702	0.036	632.449	C	T	2	27730940	206839
met-d-Total_FA	rs13108218	G	A	4	3443931	0.615417	-0.0350121	0.00424122	1.9002e-17	0.614828	-0.0078426	0.00448902	0.081	68.1483	G	A	4	3443931	206839
met-d-Total_FA	rs139974673	C	T	15	44027885	0.025918	0.0999231	0.0129149	2.19989e-15	0.026157	-0.00515548	0.0135983	0.7	59.8618	C	T	15	44027885	206839
met-d-Total_FA	rs141469619	G	A	11	116714293	0.01014	0.188841	0.0216465	1.10002e-20	0.00991	0.0191704	0.0231774	0.41	76.1057	G	A	11	116714293	206839
met-d-Total_FA	rs142158911	A	G	19	11190534	0.116705	-0.0702936	0.00641988	2.70023e-28	0.115801	-0.000911852	0.00683124	0.89	119.889	A	G	19	11190534	206839
met-d-Total_FA	rs1471251	T	A	4	87976359	0.397125	0.0265429	0.00420437	2.39999e-10	0.398583	-0.0113439	0.00444145	0.011	39.8561	T	A	4	87976359	206839
met-d-Total_FA	rs1495741	A	G	8	18272881	0.779155	-0.0389963	0.00493355	8.80035e-16	0.779232	0.0288141	0.00522512	3.5e-08	62.4781	A	G	8	18272881	206839
met-d-Total_FA	rs150856119	A	G	6	160633223	0.026782	0.0686777	0.0132728	1.89998e-08	0.026715	-0.0116362	0.0140636	0.41	26.7736	A	G	6	160633223	206839
met-d-Total_FA	rs182611493	G	A	19	19458388	0.012519	-0.158218	0.0197297	5.19996e-17	0.012292	-0.00357975	0.0210442	0.86	64.3089	G	A	19	19458388	206839
met-d-Total_FA	rs186696265	T	C	6	161111700	0.014358	-0.29607	0.0172715	8.30042e-69	0.014697	-0.00412517	0.0180926	0.82	293.852	T	C	6	161111700	206839
met-d-Total_FA	rs187291566	A	G	2	27518450	0.021951	-0.0877087	0.0141855	3.09999e-09	0.022525	0.0123471	0.0148211	0.4	38.2293	A	G	2	27518450	206839
met-d-Total_FA	rs1883711	C	G	20	39179822	0.031191	0.0887091	0.0120419	1.50003e-14	0.031462	-0.0303969	0.0126631	0.016	54.2683	C	G	20	39179822	206839
met-d-Total_FA	rs1890896	C	T	10	93641757	0.527475	-0.0212848	0.00410856	4.20001e-08	0.527573	0.0111249	0.00435092	0.011	26.8386	C	T	10	93641757	206839
met-d-Total_FA	rs2000999	A	G	16	72108093	0.188593	0.0307415	0.00523262	2.30001e-09	0.189624	-0.0143256	0.00552361	0.0095	34.5153	A	G	16	72108093	206839
met-d-Total_FA	rs2126259	C	T	8	9185146	0.899169	0.0682732	0.0068035	8.60003e-24	0.89841	-0.00417622	0.00717957	0.56	100.701	C	T	8	9185146	206839
met-d-Total_FA	rs2156552	T	A	18	47181668	0.821829	0.0573396	0.00534276	1.10002e-26	0.823214	0.00766827	0.00568093	0.18	115.18	T	A	18	47181668	206839
met-d-Total_FA	rs2326077	T	C	8	59385919	0.66326	-0.0290739	0.00433952	1.39991e-11	0.66317	-0.000400165	0.00458875	0.93	44.8873	T	C	8	59385919	206839
met-d-Total_FA	rs2478236	A	G	10	94797973	0.403809	-0.024615	0.00418259	1.79999e-10	0.404527	0.00172457	0.00442196	0.7	34.6345	A	G	10	94797973	206839
met-d-Total_FA	rs261290	C	T	15	58678720	0.654653	-0.101643	0.00431779	4.39542e-124	0.654191	-0.00073593	0.00456665	0.87	554.156	C	T	15	58678720	206839
met-d-Total_FA	rs2737245	T	G	8	116658583	0.278598	-0.0273167	0.00457622	3.40001e-09	0.279094	0.00278162	0.00485094	0.57	35.6322	T	G	8	116658583	206839
met-d-Total_FA	rs2740488	C	A	9	107661742	0.265321	-0.0405969	0.00465206	1.29987e-17	0.265485	-0.00999668	0.00491857	0.042	76.1544	C	A	9	107661742	206839
met-d-Total_FA	rs28646006	T	C	6	32527793	0.495247	0.0360571	0.00495772	1.80011e-11	0.495663	-0.00774725	0.00525027	0.14	52.8954	T	C	6	32527793	206839
met-d-Total_FA	rs328	G	C	8	19819724	0.100283	-0.0935988	0.00680096	2.39994e-44	0.100902	0.000538852	0.00719862	0.94	189.409	G	C	8	19819724	206839
met-d-Total_FA	rs34010237	A	G	19	50012574	0.163524	-0.031156	0.00556892	8.79995e-09	0.162976	-0.013695	0.00591103	0.021	31.2998	A	G	19	50012574	206839
met-d-Total_FA	rs3744840	T	C	18	47117376	0.042075	0.0620829	0.0102928	8.79995e-10	0.041438	-0.00568724	0.0109646	0.6	36.3812	T	C	18	47117376	206839
met-d-Total_FA	rs3812316	G	C	7	73020337	0.129249	-0.0953505	0.00610221	1.10002e-54	0.128025	0.00485228	0.00648259	0.45	244.158	G	C	7	73020337	206839
met-d-Total_FA	rs3829125	G	C	10	5247784	0.154275	-0.0355698	0.00568206	2.59998e-10	0.153721	0.000658048	0.00601612	0.91	39.1878	G	C	10	5247784	206839
met-d-Total_FA	rs3846663	T	C	5	74655726	0.373934	0.0327904	0.00423158	6.89922e-15	0.374377	-0.0065418	0.00447695	0.14	60.0466	T	C	5	74655726	206839
met-d-Total_FA	rs3936511	G	A	5	55860781	0.192417	0.0337441	0.00519525	9.70063e-11	0.191865	0.00405148	0.00550055	0.46	42.1874	G	A	5	55860781	206839
met-d-Total_FA	rs41290120	A	G	19	45382675	0.049081	-0.087986	0.0095169	1.80011e-20	0.048524	-0.0159455	0.0101296	0.12	85.4744	A	G	19	45382675	206839
met-d-Total_FA	rs4149307	T	C	9	107589744	0.155378	0.0305689	0.00563386	2.80001e-08	0.155134	-0.00834769	0.00598023	0.16	29.4407	T	C	9	107589744	206839
met-d-Total_FA	rs429358	C	T	19	45411941	0.154814	0.0734378	0.00567299	4.90004e-39	0.154137	-0.0120523	0.0060087	0.045	167.577	C	T	19	45411941	206839
met-d-Total_FA	rs4533439	C	T	2	21141815	0.411031	0.0234583	0.00417694	2.19999e-08	0.4117	0.00272129	0.00441165	0.54	31.5411	C	T	2	21141815	206839
met-d-Total_FA	rs4704834	G	A	5	156443066	0.644056	0.0455628	0.00427368	1e-27	0.645078	-0.00498694	0.00453324	0.27	113.662	G	A	5	156443066	206839
met-d-Total_FA	rs4860948	A	T	4	69340991	0.244353	0.0277274	0.00478113	5.19996e-09	0.244355	0.00126371	0.00505311	0.8	33.6323	A	T	4	69340991	206839
met-d-Total_FA	rs534417	G	A	1	23784965	0.875005	0.0406902	0.00617429	2.29985e-11	0.874675	-0.00146711	0.00654276	0.82	43.4316	G	A	1	23784965	206839
met-d-Total_FA	rs56322906	A	G	19	11346155	0.035157	-0.0928273	0.0111362	2.09991e-16	0.035131	-0.0222038	0.0117933	0.06	69.4828	A	G	19	11346155	206839
met-d-Total_FA	rs576262	G	C	11	116764436	0.979348	-0.107788	0.0145529	1.10002e-13	0.979158	0.00556899	0.0153285	0.72	54.8582	G	C	11	116764436	206839
met-d-Total_FA	rs58542926	T	C	19	19379549	0.074383	-0.138985	0.00781252	1.9002e-73	0.074907	0.00587257	0.00824667	0.48	316.485	T	C	19	19379549	206839
met-d-Total_FA	rs59774409	T	C	19	50016748	0.083062	0.044162	0.00740071	2.5e-09	0.082536	0.0311859	0.00787911	7.6e-05	35.6083	T	C	19	50016748	206839
met-d-Total_FA	rs61904859	T	C	11	116492506	0.033726	0.0696372	0.0115313	2.59998e-10	0.034156	0.00579623	0.0121267	0.63	36.4692	T	C	11	116492506	206839
met-d-Total_FA	rs62222988	C	T	21	40569508	0.373895	0.0220704	0.00424587	3.89996e-08	0.37474	-0.00181172	0.00449049	0.69	27.0201	C	T	21	40569508	206839
met-d-Total_FA	rs632057	G	T	6	139834012	0.627775	-0.0282063	0.00423575	1.29999e-10	0.627854	-0.0098167	0.00448155	0.028	44.3437	G	T	6	139834012	206839
met-d-Total_FA	rs648253	A	G	6	160469149	0.49954	0.0310453	0.0041135	2.09991e-14	0.49985	0.00460234	0.00435413	0.29	56.9598	A	G	6	160469149	206839
met-d-Total_FA	rs660240	C	T	1	109817838	0.78472	0.0415388	0.00498637	4.90004e-17	0.784972	0.0144671	0.00528148	0.0062	69.3967	C	T	1	109817838	206839
met-d-Total_FA	rs6602911	T	C	13	114547372	0.360079	0.0290301	0.0042668	1.69981e-11	0.358495	-0.000910253	0.00452343	0.84	46.2906	T	C	13	114547372	206839
met-d-Total_FA	rs693	A	G	2	21232195	0.520883	0.0572192	0.00409739	1.50003e-47	0.521009	-0.0117199	0.00433424	0.0069	195.015	A	G	2	21232195	206839
met-d-Total_FA	rs72997616	A	C	11	75474195	0.094064	-0.049584	0.00705208	1.99986e-12	0.09411	-0.0229415	0.00745835	0.0021	49.4366	A	C	11	75474195	206839
met-d-Total_FA	rs76895963	G	T	12	4384844	0.020559	-0.087757	0.0159392	4.90004e-08	0.020718	0.0843231	0.0167989	5.2e-07	30.3131	G	T	12	4384844	206839
met-d-Total_FA	rs77281975	G	A	8	10773962	0.07612	0.0425165	0.00778519	1.40001e-08	0.076611	-0.00721445	0.0082092	0.38	29.8247	G	A	8	10773962	206839
met-d-Total_FA	rs77960347	G	A	18	47109955	0.013239	0.222077	0.0178996	7.29962e-37	0.01347	0.0141026	0.0188024	0.45	153.929	G	A	18	47109955	206839
met-d-Total_FA	rs783147	A	G	6	161137990	0.444713	0.0259197	0.00411804	2.70023e-11	0.444298	-0.00272035	0.00435989	0.53	39.6167	A	G	6	161137990	206839
met-d-Total_FA	rs79429216	A	G	19	45445517	0.012713	0.135829	0.0182527	3.69999e-14	0.012374	-0.0030924	0.019589	0.87	55.3772	A	G	19	45445517	206839
met-d-Total_FA	rs79727823	G	A	5	156204718	0.041421	0.0546606	0.0105697	2.90001e-08	0.041653	-0.000135535	0.0111486	0.99	26.7438	G	A	5	156204718	206839
met-d-Total_FA	rs7973253	G	A	12	109878115	0.367276	0.0275896	0.0042588	3.59998e-11	0.368851	0.000177538	0.00449962	0.97	41.9678	G	A	12	109878115	206839
met-d-Total_FA	rs7979473	G	A	12	121420260	0.612971	-0.0304932	0.00424275	7.50067e-13	0.612946	-0.00923774	0.00448576	0.039	51.6549	G	A	12	121420260	206839
met-d-Total_FA	rs799158	C	T	7	73019074	0.956835	-0.0637379	0.010089	2.5e-10	0.9567	0.0287163	0.0106679	0.0071	39.9116	C	T	7	73019074	206839
met-d-Total_FA	rs822928	C	A	1	234873275	0.529652	0.0247614	0.00413065	2.80001e-10	0.530826	0.0046709	0.00437923	0.29	35.9347	C	A	1	234873275	206839
met-d-Total_FA	rs838912	C	T	12	125286037	0.505482	-0.0221202	0.00410337	1.5e-08	0.505897	0.00198012	0.00434048	0.65	29.0601	C	T	12	125286037	206839
met-d-Total_FA	rs900048	T	C	3	136218930	0.709498	0.0269549	0.00452256	4.70002e-10	0.710058	0.00995823	0.00478155	0.037	35.5228	T	C	3	136218930	206839
met-d-Total_FA	rs907866	A	G	2	20371380	0.443236	-0.0317842	0.00413653	3.69999e-15	0.445295	-0.00723148	0.00437315	0.098	59.0405	A	G	2	20371380	206839
met-d-Total_FA	rs9271573	C	A	6	32590501	0.593631	0.0430572	0.00416696	6.09958e-24	0.594586	-0.013927	0.00440796	0.0016	106.771	C	A	6	32590501	206839
met-d-Total_FA	rs9616847	T	A	22	50868669	0.388327	0.0245777	0.0042244	1.5e-08	0.38951	0.00257904	0.00446249	0.56	33.8495	T	A	22	50868669	206839
met-d-Total_FA	rs964184	C	G	11	116648917	0.867229	-0.177732	0.00603784	6.99842e-197	0.866255	0.00400922	0.00636763	0.53	866.499	C	G	11	116648917	206839
met-d-Total_FA	rs9804646	T	C	11	116665079	0.083823	-0.057435	0.00742258	1.10002e-14	0.083515	-0.00845215	0.00787444	0.28	59.8747	T	C	11	116665079	206839
met-d-XS_VLDL_PL_pct	rs10012161	G	A	4	177966780	0.816139	-0.031148	0.00521279	1.79999e-09	0.816695	0.00425215	0.00561728	0.45	35.7042	G	A	4	177966780	206839
met-d-XS_VLDL_PL_pct	rs10184004	T	C	2	165508389	0.4061	-0.0289437	0.00410433	4.70002e-13	0.405918	0.00729655	0.00441441	0.098	49.7306	T	C	2	165508389	206839
met-d-XS_VLDL_PL_pct	rs1047891	A	C	2	211540507	0.314995	0.0287374	0.00434146	1.2e-10	0.315747	-0.0135094	0.00465835	0.0037	43.8151	A	C	2	211540507	206839
met-d-XS_VLDL_PL_pct	rs111278137	A	G	19	45215081	0.021615	0.0850532	0.0143351	1.09999e-09	0.021572	0.00548343	0.0154446	0.72	35.203	A	G	19	45215081	206839
met-d-XS_VLDL_PL_pct	rs1135062	G	A	19	45322744	0.292271	-0.0333497	0.00443189	2.19989e-14	0.292343	0.00689463	0.00477436	0.15	56.6247	G	A	19	45322744	206839
met-d-XS_VLDL_PL_pct	rs11644601	C	T	16	15172118	0.296692	-0.0233049	0.00442608	2e-08	0.297941	0.00488903	0.0047537	0.3	27.724	C	T	16	15172118	206839
met-d-XS_VLDL_PL_pct	rs116843064	A	G	19	8429323	0.019852	-0.177904	0.014444	1.10002e-35	0.019316	0.030894	0.0157576	0.05	151.704	A	G	19	8429323	206839
met-d-XS_VLDL_PL_pct	rs11751347	T	C	6	161092438	0.102256	0.0389611	0.00668969	6.90001e-10	0.101301	-0.00219894	0.0072224	0.76	33.9196	T	C	6	161092438	206839
met-d-XS_VLDL_PL_pct	rs11751495	G	C	6	32638199	0.027215	0.0855092	0.012573	3.50026e-11	0.027117	-0.002788	0.0135431	0.84	46.2538	G	C	6	32638199	206839
met-d-XS_VLDL_PL_pct	rs1260326	C	T	2	27730940	0.603982	-0.0253527	0.00411999	1.40001e-10	0.603876	0.00928784	0.00442702	0.036	37.8666	C	T	2	27730940	206839
met-d-XS_VLDL_PL_pct	rs13107325	T	C	4	103188709	0.074284	0.0600946	0.00768176	6.00067e-15	0.075466	-0.0583449	0.00821494	1.2e-12	61.1997	T	C	4	103188709	206839
met-d-XS_VLDL_PL_pct	rs13229619	A	G	7	73030175	0.130295	-0.0530157	0.00598544	1.59993e-18	0.129055	0.00431875	0.0064668	0.5	78.4543	A	G	7	73030175	206839
met-d-XS_VLDL_PL_pct	rs13284054	C	T	9	107669073	0.125077	0.0517328	0.00621028	2.19989e-17	0.124354	-0.0114318	0.00670929	0.088	69.392	C	T	9	107669073	206839
met-d-XS_VLDL_PL_pct	rs144018203	C	G	11	116916060	0.010654	0.225706	0.0203973	4.10015e-29	0.010464	0.0204383	0.0221724	0.36	122.445	C	G	11	116916060	206839
met-d-XS_VLDL_PL_pct	rs150844304	C	A	15	43726625	0.025676	0.146261	0.0127477	2.39994e-31	0.025848	-0.00198615	0.0136635	0.88	131.642	C	A	15	43726625	206839
met-d-XS_VLDL_PL_pct	rs15285	T	C	8	19824667	0.286536	-0.104582	0.00445818	6.80769e-125	0.286571	0.000743822	0.00479549	0.88	550.299	T	C	8	19824667	206839
met-d-XS_VLDL_PL_pct	rs16851339	A	T	1	230416832	0.221702	-0.0277856	0.00484923	1.09999e-08	0.220987	0.00564957	0.00524318	0.28	32.8317	A	T	1	230416832	206839
met-d-XS_VLDL_PL_pct	rs16940262	C	T	15	58717428	0.499586	0.028747	0.00467532	7.69999e-10	0.500247	-0.00509417	0.00503739	0.31	37.8061	C	T	15	58717428	206839
met-d-XS_VLDL_PL_pct	rs174580	G	A	11	61606642	0.351967	0.058807	0.00421145	2.09991e-45	0.354331	-0.034588	0.00453554	2.4e-14	194.982	G	A	11	61606642	206839
met-d-XS_VLDL_PL_pct	rs17699030	G	A	19	11330942	0.033712	0.0617331	0.0111405	5.80003e-09	0.033719	-0.0178393	0.0120034	0.14	30.7063	G	A	19	11330942	206839
met-d-XS_VLDL_PL_pct	rs1800961	T	C	20	43042364	0.030197	0.100624	0.0117725	4.70002e-18	0.031005	0.0330515	0.0125075	0.0082	73.0577	T	C	20	43042364	206839
met-d-XS_VLDL_PL_pct	rs187929675	T	C	11	117111368	0.013098	-0.131455	0.0179721	1.50003e-12	0.013476	0.00203525	0.0190734	0.92	53.5003	T	C	11	117111368	206839
met-d-XS_VLDL_PL_pct	rs198325	T	C	1	150937405	0.22016	-0.0384386	0.00486151	2.70023e-16	0.219782	0.0038531	0.00523597	0.46	62.5162	T	C	1	150937405	206839
met-d-XS_VLDL_PL_pct	rs2070895	A	G	15	58723939	0.218687	0.0829931	0.00487586	1.99986e-66	0.219444	-0.00385264	0.00524531	0.46	289.722	A	G	15	58723939	206839
met-d-XS_VLDL_PL_pct	rs2071305	C	A	11	47370957	0.309039	0.0262848	0.00444779	6.49995e-10	0.308055	0.00633309	0.00479754	0.19	34.9237	C	A	11	47370957	206839
met-d-XS_VLDL_PL_pct	rs2393984	G	A	10	65314971	0.485137	0.0380045	0.00403288	4.30031e-21	0.485445	0.027611	0.00434167	2e-10	88.8054	G	A	10	65314971	206839
met-d-XS_VLDL_PL_pct	rs261290	C	T	15	58678720	0.654642	-0.0527357	0.00424765	5.90065e-35	0.654191	-0.00073593	0.00456665	0.87	154.139	C	T	15	58678720	206839
met-d-XS_VLDL_PL_pct	rs2642438	G	A	1	220970028	0.703836	-0.0413667	0.00441502	9.8992e-22	0.702871	0.00477619	0.00474025	0.31	87.7883	G	A	1	220970028	206839
met-d-XS_VLDL_PL_pct	rs268	G	A	8	19813529	0.017779	0.207174	0.0152357	3.29989e-42	0.018196	0.010783	0.0162198	0.51	184.904	G	A	8	19813529	206839
met-d-XS_VLDL_PL_pct	rs276	C	T	8	19814289	0.018624	0.151693	0.0151868	5.90065e-24	0.018883	-0.0115966	0.0162267	0.47	99.7697	C	T	8	19814289	206839
met-d-XS_VLDL_PL_pct	rs2803619	C	G	10	113934384	0.724349	0.0452081	0.00450833	2.90001e-24	0.724006	0.00290683	0.00484897	0.55	100.554	C	G	10	113934384	206839
met-d-XS_VLDL_PL_pct	rs2925979	C	T	16	81534790	0.69893	-0.027116	0.00439032	1.29999e-10	0.699951	-0.00803803	0.00473403	0.09	38.1469	C	T	16	81534790	206839
met-d-XS_VLDL_PL_pct	rs2943650	T	C	2	227105921	0.644755	0.0308656	0.00420514	1.59993e-13	0.645652	-9.72938e-05	0.00452888	0.98	53.8752	T	C	2	227105921	206839
met-d-XS_VLDL_PL_pct	rs34894682	C	T	8	19951045	0.481766	0.0232422	0.00405616	3.40001e-09	0.482459	-0.00252268	0.00436547	0.56	32.834	C	T	8	19951045	206839
met-d-XS_VLDL_PL_pct	rs3768321	T	G	1	40035928	0.19653	0.0446078	0.00508098	1.50003e-19	0.196591	0.00305144	0.00546096	0.58	77.0773	T	G	1	40035928	206839
met-d-XS_VLDL_PL_pct	rs4149307	T	C	9	107589744	0.155371	-0.0535405	0.00554106	5.19996e-23	0.155134	-0.00834769	0.00598023	0.16	93.3639	T	C	9	107589744	206839
met-d-XS_VLDL_PL_pct	rs4239651	C	T	20	46340596	0.794244	-0.029096	0.00498886	1.2e-09	0.794423	-0.00489554	0.00535894	0.36	34.0145	C	T	20	46340596	206839
met-d-XS_VLDL_PL_pct	rs4369782	G	A	19	45338220	0.701896	-0.036213	0.00441463	5.30029e-17	0.703037	0.00192455	0.00476409	0.69	67.2884	G	A	19	45338220	206839
met-d-XS_VLDL_PL_pct	rs4420065	C	T	1	66161461	0.628626	0.0236777	0.00416624	3.40001e-09	0.628762	0.00232352	0.00447835	0.6	32.2991	C	T	1	66161461	206839
met-d-XS_VLDL_PL_pct	rs4656292	G	A	1	161194641	0.619566	-0.0311982	0.00416081	9.30037e-15	0.619747	-0.00112743	0.0044815	0.8	56.2216	G	A	1	161194641	206839
met-d-XS_VLDL_PL_pct	rs4721672	C	T	7	17986098	0.491891	-0.0291257	0.0040391	2.29985e-13	0.491756	0.00962016	0.00435006	0.027	51.9976	C	T	7	17986098	206839
met-d-XS_VLDL_PL_pct	rs4841132	G	A	8	9183596	0.909149	-0.0725348	0.00703468	9.79941e-26	0.90864	-0.00255182	0.00755309	0.74	106.317	G	A	8	9183596	206839
met-d-XS_VLDL_PL_pct	rs4846921	A	G	1	230304352	0.613228	-0.052463	0.0041354	3.19963e-38	0.613279	-0.000751792	0.00445393	0.87	160.943	A	G	1	230304352	206839
met-d-XS_VLDL_PL_pct	rs4871603	T	C	8	126480367	0.654394	-0.030693	0.00423975	9.60064e-14	0.653212	0.0026346	0.00455379	0.56	52.4081	T	C	8	126480367	206839
met-d-XS_VLDL_PL_pct	rs4918727	T	C	10	114004279	0.22146	0.0282285	0.00486787	2.90001e-08	0.221633	-0.0024469	0.00523558	0.64	33.6277	T	C	10	114004279	206839
met-d-XS_VLDL_PL_pct	rs507666	A	G	9	136149399	0.183875	-0.029624	0.0052062	4.60002e-08	0.184743	0.00429144	0.00558804	0.44	32.3777	A	G	9	136149399	206839
met-d-XS_VLDL_PL_pct	rs59781045	T	C	11	117095283	0.068064	-0.0826637	0.00802619	1.59993e-26	0.068162	-0.00293837	0.00862754	0.73	106.074	T	C	11	117095283	206839
met-d-XS_VLDL_PL_pct	rs62001668	G	T	15	58566716	0.180335	-0.034936	0.00527097	1.29987e-11	0.18172	-0.00585963	0.00565473	0.3	43.9304	G	T	15	58566716	206839
met-d-XS_VLDL_PL_pct	rs62117487	G	A	19	8424060	0.05704	-0.049283	0.00869601	1.79999e-08	0.057242	-0.0166932	0.00935942	0.074	32.1184	G	A	19	8424060	206839
met-d-XS_VLDL_PL_pct	rs62119328	G	A	19	45187163	0.034976	0.104082	0.0110103	2.49977e-21	0.034882	0.000878964	0.0118702	0.94	89.362	G	A	19	45187163	206839
met-d-XS_VLDL_PL_pct	rs62133135	C	T	19	54753202	0.378804	0.0227601	0.00416489	1.79999e-08	0.379513	5.74887e-05	0.00448963	0.99	29.8635	C	T	19	54753202	206839
met-d-XS_VLDL_PL_pct	rs645040	T	G	3	135926622	0.773093	0.0479524	0.00481459	3.10027e-24	0.773076	0.0128194	0.0051729	0.013	99.1978	T	G	3	135926622	206839
met-d-XS_VLDL_PL_pct	rs673548	A	G	2	21237544	0.206073	-0.0840476	0.00496794	3.29989e-63	0.205685	0.00170995	0.00535478	0.75	286.219	A	G	2	21237544	206839
met-d-XS_VLDL_PL_pct	rs6878680	C	G	5	156387137	0.636412	0.0261918	0.00418683	6.20012e-11	0.637207	-0.00448301	0.00451159	0.32	39.1345	C	G	5	156387137	206839
met-d-XS_VLDL_PL_pct	rs71636776	A	G	1	27083048	0.080025	0.0583626	0.00745093	1.99986e-15	0.080207	-0.00959696	0.00801185	0.23	61.3548	A	G	1	27083048	206839
met-d-XS_VLDL_PL_pct	rs7241918	T	G	18	47160953	0.822907	-0.0540516	0.00529288	2.70023e-25	0.824123	0.00967871	0.00571591	0.09	104.288	T	G	18	47160953	206839
met-d-XS_VLDL_PL_pct	rs72836561	T	C	17	41926126	0.031483	0.119883	0.0115408	6.4003e-25	0.031124	-0.00389098	0.0124805	0.76	107.905	T	C	17	41926126	206839
met-d-XS_VLDL_PL_pct	rs738408	T	C	22	44324730	0.216551	0.0340704	0.00489218	9.70063e-13	0.216826	-0.00463899	0.00525942	0.38	48.5009	T	C	22	44324730	206839
met-d-XS_VLDL_PL_pct	rs7412	T	C	19	45412079	0.080658	0.285906	0.00742494	1e-200	0.080007	-0.00102071	0.00799868	0.9	1482.73	T	C	19	45412079	206839
met-d-XS_VLDL_PL_pct	rs7499892	T	C	16	57006590	0.1791	0.0538452	0.00526551	1e-24	0.178381	0.000324125	0.00566955	0.95	104.571	T	C	16	57006590	206839
met-d-XS_VLDL_PL_pct	rs763665	T	C	16	72078043	0.159811	-0.0420127	0.00550298	1.99986e-14	0.159223	-0.00318006	0.00594259	0.59	58.2861	T	C	16	72078043	206839
met-d-XS_VLDL_PL_pct	rs76836072	T	C	11	116653762	0.054301	-0.054818	0.00887516	6.19998e-10	0.05506	0.00679708	0.00951291	0.47	38.15	T	C	11	116653762	206839
met-d-XS_VLDL_PL_pct	rs77712507	A	G	16	56742475	0.070036	0.0478765	0.0080145	2.80001e-09	0.070694	0.0220168	0.00856752	0.01	35.6855	A	G	16	56742475	206839
met-d-XS_VLDL_PL_pct	rs77960347	G	A	18	47109955	0.013239	-0.180519	0.0176023	1.10002e-24	0.01347	0.0141026	0.0188024	0.45	105.174	G	A	18	47109955	206839
met-d-XS_VLDL_PL_pct	rs78058190	A	G	2	219699999	0.0501	0.0717126	0.0104375	5.19996e-12	0.050451	-0.0204511	0.0111712	0.067	47.2061	A	G	2	219699999	206839
met-d-XS_VLDL_PL_pct	rs799158	C	T	7	73019074	0.956847	-0.0544623	0.00992259	2.30001e-08	0.9567	0.0287163	0.0106679	0.0071	30.126	C	T	7	73019074	206839
met-d-XS_VLDL_PL_pct	rs8034620	T	C	15	63397155	0.769441	-0.0262341	0.00478411	1.79999e-08	0.770472	-0.00870281	0.00516405	0.092	30.0698	T	C	15	63397155	206839
met-d-XS_VLDL_PL_pct	rs8093249	G	A	18	47097398	0.154611	0.0319824	0.00560976	5.49997e-09	0.15443	0.00461851	0.00604296	0.44	32.5038	G	A	18	47097398	206839
met-d-XS_VLDL_PL_pct	rs9295128	T	G	6	160751531	0.016821	-0.0904551	0.0159564	6.1e-09	0.016772	-0.00561701	0.01718	0.74	32.1363	T	G	6	160751531	206839
met-d-XS_VLDL_PL_pct	rs9471972	A	G	6	42915021	0.53618	-0.0241089	0.00403926	1.29999e-09	0.535083	0.00753381	0.00435072	0.083	35.6247	A	G	6	42915021	206839
met-d-XS_VLDL_PL_pct	rs964184	C	G	11	116648917	0.867255	-0.121287	0.00593888	1.80011e-94	0.866255	0.00400922	0.00636763	0.53	417.08	C	G	11	116648917	206839
met-d-XS_VLDL_PL_pct	rs9687846	A	G	5	55861894	0.201407	0.032499	0.00501733	3.69999e-10	0.200691	0.00522328	0.00540348	0.33	41.9561	A	G	5	55861894	206839
met-d-XL_VLDL_C	rs10455872	G	A	6	161010118	0.07899	-0.152682	0.00747025	1.99986e-95	0.078834	0.0112135	0.00804281	0.16	417.739	G	A	6	161010118	206839
met-d-XL_VLDL_C	rs10864726	T	C	1	230296153	0.605466	-0.0430179	0.00412745	8.00018e-26	0.605684	-0.000144612	0.00443938	0.97	108.626	T	C	1	230296153	206839
met-d-XL_VLDL_C	rs112259268	A	C	17	41874745	0.028616	0.115276	0.0121336	1.20005e-22	0.028267	-0.00565776	0.0131135	0.67	90.2606	A	C	17	41874745	206839
met-d-XL_VLDL_C	rs114165349	C	G	1	27021913	0.022956	0.100515	0.0135293	2.80027e-13	0.023144	-0.0293388	0.0145156	0.043	55.1964	C	G	1	27021913	206839
met-d-XL_VLDL_C	rs114741460	T	C	6	32594384	0.046569	0.0713838	0.0102531	3.40017e-13	0.046546	-0.0200699	0.0110213	0.069	48.4718	T	C	6	32594384	206839
met-d-XL_VLDL_C	rs11591147	T	G	1	55505647	0.017458	-0.124616	0.0153683	1.29987e-17	0.017487	0.00155123	0.0165284	0.93	65.75	T	G	1	55505647	206839
met-d-XL_VLDL_C	rs116843064	A	G	19	8429323	0.019852	-0.213319	0.0144675	3.50026e-50	0.019316	0.030894	0.0157576	0.05	217.406	A	G	19	8429323	206839
met-d-XL_VLDL_C	rs117534432	T	C	6	161177443	0.037688	-0.0635414	0.0110153	2.90001e-09	0.037518	-0.00748844	0.0118726	0.53	33.2752	T	C	6	161177443	206839
met-d-XL_VLDL_C	rs11976955	G	C	7	130433594	0.314213	0.0313198	0.00435463	1.69981e-12	0.313033	0.00673021	0.00468651	0.15	51.7292	G	C	7	130433594	206839
met-d-XL_VLDL_C	rs1260326	C	T	2	27730940	0.603982	-0.0817352	0.00412035	1.9002e-90	0.603876	0.00928784	0.00442702	0.036	393.505	C	T	2	27730940	206839
met-d-XL_VLDL_C	rs12603589	C	T	17	65825248	0.188257	0.0293903	0.00517764	1.89998e-08	0.188847	-0.00200628	0.00555855	0.72	32.2214	C	T	17	65825248	206839
met-d-XL_VLDL_C	rs12721078	A	C	11	116699395	0.032041	-0.0646594	0.0115292	6.1e-09	0.032047	-0.0101018	0.0123686	0.41	31.4532	A	C	11	116699395	206839
met-d-XL_VLDL_C	rs12916	C	T	5	74656539	0.400342	0.0334945	0.00411819	1.9002e-16	0.400381	-0.00535	0.00442442	0.23	66.1507	C	T	5	74656539	206839
met-d-XL_VLDL_C	rs13108218	G	A	4	3443931	0.615355	-0.0337387	0.00417631	1.69981e-16	0.614828	-0.0078426	0.00448902	0.081	65.2636	G	A	4	3443931	206839
met-d-XL_VLDL_C	rs13389219	T	C	2	165528876	0.392528	-0.0471639	0.00412952	3.19963e-31	0.392295	0.00681309	0.00443787	0.12	130.443	T	C	2	165528876	206839
met-d-XL_VLDL_C	rs13423088	A	T	2	227026864	0.317021	-0.0325343	0.0043355	3.29989e-14	0.316601	0.00552143	0.0046635	0.24	56.3125	A	T	2	227026864	206839
met-d-XL_VLDL_C	rs137963709	A	T	12	124020685	0.047325	0.0606906	0.00986201	5e-09	0.047726	-0.0227344	0.0105659	0.031	37.8715	A	T	12	124020685	206839
met-d-XL_VLDL_C	rs141469619	G	A	11	116714293	0.010141	0.263378	0.0213094	2.90001e-38	0.00991	0.0191704	0.0231774	0.41	152.762	G	A	11	116714293	206839
met-d-XL_VLDL_C	rs1471251	T	A	4	87976359	0.397126	0.0330148	0.00414011	9.30037e-17	0.398583	-0.0113439	0.00444145	0.011	63.5907	T	A	4	87976359	206839
met-d-XL_VLDL_C	rs150564454	A	G	8	19972140	0.011474	-0.115083	0.0196817	8.70001e-09	0.011561	0.0304004	0.0211296	0.15	34.1898	A	G	8	19972140	206839
met-d-XL_VLDL_C	rs150844304	C	A	15	43726625	0.025676	0.116966	0.0127681	3.40017e-21	0.025848	-0.00198615	0.0136635	0.88	83.9202	C	A	15	43726625	206839
met-d-XL_VLDL_C	rs17398765	G	A	2	21270751	0.075514	0.0471677	0.0077762	4.70002e-11	0.074679	-0.00906514	0.00841214	0.28	36.7921	G	A	2	21270751	206839
met-d-XL_VLDL_C	rs174576	A	C	11	61603510	0.350038	0.0376835	0.00422134	7.8001e-20	0.35233	-0.0351684	0.00454207	9.7e-15	79.6896	A	C	11	61603510	206839
met-d-XL_VLDL_C	rs1801689	C	A	17	64210580	0.030531	-0.0636266	0.0117297	2e-08	0.030512	0.000433894	0.0126094	0.97	29.4241	C	A	17	64210580	206839
met-d-XL_VLDL_C	rs1835346	G	A	6	161162290	0.023717	-0.0737122	0.0133083	4.20001e-08	0.02387	0.0259863	0.0143025	0.069	30.6785	G	A	6	161162290	206839
met-d-XL_VLDL_C	rs186696265	T	C	6	161111700	0.014352	-0.326509	0.0170021	9.20026e-86	0.014697	-0.00412517	0.0180926	0.82	368.795	T	C	6	161111700	206839
met-d-XL_VLDL_C	rs187429064	G	A	19	19380513	0.013452	-0.120246	0.0183985	2.70023e-11	0.013197	-0.00564707	0.0199278	0.78	42.7146	G	A	19	19380513	206839
met-d-XL_VLDL_C	rs187929675	T	C	11	117111368	0.013098	-0.168003	0.0179902	1.59993e-20	0.013476	0.00203525	0.0190734	0.92	87.2092	T	C	11	117111368	206839
met-d-XL_VLDL_C	rs1883711	C	G	20	39179822	0.0312	0.10035	0.0118562	4.70002e-19	0.031462	-0.0303969	0.0126631	0.016	71.638	C	G	20	39179822	206839
met-d-XL_VLDL_C	rs2000999	A	G	16	72108093	0.188616	0.0385514	0.00515043	8.49963e-15	0.189624	-0.0143256	0.00552361	0.0095	56.0265	A	G	16	72108093	206839
met-d-XL_VLDL_C	rs2081687	C	T	8	59388565	0.663094	-0.0277729	0.00427004	2.39994e-11	0.662985	6.03037e-05	0.00458789	0.99	42.3037	C	T	8	59388565	206839
met-d-XL_VLDL_C	rs2122982	A	G	12	57781893	0.238662	-0.0326904	0.0047192	2.39994e-12	0.238206	0.00703061	0.00508065	0.17	47.9848	A	G	12	57781893	206839
met-d-XL_VLDL_C	rs2131925	T	G	1	63025942	0.645706	0.0760971	0.00422012	6.70039e-76	0.645711	0.00590895	0.00454132	0.19	325.152	T	G	1	63025942	206839
met-d-XL_VLDL_C	rs2186037	G	A	6	127455029	0.51879	0.0325514	0.00404361	3.50026e-17	0.518103	0.000883933	0.00433608	0.84	64.8039	G	A	6	127455029	206839
met-d-XL_VLDL_C	rs2409836	G	T	8	11689228	0.547175	-0.0316725	0.00405749	5.19996e-14	0.54692	0.00956162	0.00436728	0.029	60.9326	G	T	8	11689228	206839
met-d-XL_VLDL_C	rs247616	T	C	16	56989590	0.32471	-0.096306	0.00431249	4.10204e-113	0.324323	0.00604939	0.00463952	0.19	498.713	T	C	16	56989590	206839
met-d-XL_VLDL_C	rs2478236	A	G	10	94797973	0.403779	-0.0284987	0.0041185	1e-13	0.404527	0.00172457	0.00442196	0.7	47.882	A	G	10	94797973	206839
met-d-XL_VLDL_C	rs2484294	A	G	10	115792062	0.733574	-0.0227023	0.00457826	3.69999e-08	0.733215	-0.000531572	0.00491931	0.91	24.5889	A	G	10	115792062	206839
met-d-XL_VLDL_C	rs28399607	C	T	19	45314324	0.058386	0.0520162	0.00915091	1.89998e-08	0.058639	0.0153436	0.00983851	0.12	32.3109	C	T	19	45314324	206839
met-d-XL_VLDL_C	rs28550053	G	A	8	19934305	0.174154	-0.0427925	0.00534502	1.29987e-15	0.174888	0.0105101	0.00574017	0.067	64.0968	G	A	8	19934305	206839
met-d-XL_VLDL_C	rs2925979	C	T	16	81534790	0.69893	-0.0298494	0.00439512	1.80011e-12	0.699951	-0.00803803	0.00473403	0.09	46.1243	C	T	16	81534790	206839
met-d-XL_VLDL_C	rs3135507	T	C	11	116661488	0.024921	0.0833048	0.0129998	1.99986e-11	0.025021	0.0354322	0.0139555	0.011	41.0645	T	C	11	116661488	206839
met-d-XL_VLDL_C	rs328	G	C	8	19819724	0.10031	-0.180326	0.00669174	9.90832e-164	0.100902	0.000538852	0.00719862	0.94	726.17	G	C	8	19819724	206839
met-d-XL_VLDL_C	rs3289	C	T	8	19823192	0.027457	0.14256	0.0123856	5.40008e-31	0.027586	-0.013804	0.013297	0.3	132.483	C	T	8	19823192	206839
met-d-XL_VLDL_C	rs3860847	A	G	8	126631799	0.212511	0.0308991	0.00495242	2.5e-10	0.211619	0.00210521	0.00534379	0.69	38.9275	A	G	8	126631799	206839
met-d-XL_VLDL_C	rs3936511	G	A	5	55860781	0.192433	0.0516399	0.00511505	3.90032e-24	0.191865	0.00405148	0.00550055	0.46	101.923	G	A	5	55860781	206839
met-d-XL_VLDL_C	rs40270	C	A	5	55804552	0.771682	0.0328682	0.00480196	7.19946e-13	0.77207	-0.0144035	0.00516125	0.0053	46.8506	C	A	5	55804552	206839
met-d-XL_VLDL_C	rs41265930	C	T	6	160964135	0.070921	0.0688449	0.00784232	2.60016e-19	0.07067	-0.0139185	0.0084542	0.1	77.0645	C	T	6	160964135	206839
met-d-XL_VLDL_C	rs41267809	G	A	6	160953642	0.021416	0.0848403	0.0138877	4.90004e-09	0.02134	0.00399408	0.0149777	0.79	37.3202	G	A	6	160953642	206839
met-d-XL_VLDL_C	rs41269133	C	T	6	161087863	0.083276	0.047971	0.00736305	8.49963e-11	0.082937	0.00123729	0.00793059	0.88	42.4465	C	T	6	161087863	206839
met-d-XL_VLDL_C	rs41290120	A	G	19	45382675	0.049091	-0.0636919	0.00936878	1e-11	0.048524	-0.0159455	0.0101296	0.12	46.2171	A	G	19	45382675	206839
met-d-XL_VLDL_C	rs429358	C	T	19	45411941	0.154825	0.0760847	0.00558498	1.69981e-44	0.154137	-0.0120523	0.0060087	0.045	185.589	C	T	19	45411941	206839
met-d-XL_VLDL_C	rs4299376	T	G	2	44072576	0.676279	-0.0261466	0.00431821	1.79999e-09	0.676928	0.00347491	0.00463436	0.45	36.6626	T	G	2	44072576	206839
met-d-XL_VLDL_C	rs4391855	A	G	11	116350751	0.03777	0.0567343	0.010563	2.30001e-08	0.038679	0.0272217	0.0112278	0.015	28.8481	A	G	11	116350751	206839
met-d-XL_VLDL_C	rs4491981	A	C	4	171563776	0.241217	-0.0263636	0.00474612	1e-08	0.241381	0.00513228	0.00509078	0.31	30.8555	A	C	4	171563776	206839
met-d-XL_VLDL_C	rs4704834	G	A	5	156443066	0.644037	0.0432668	0.00420788	1.80011e-26	0.645078	-0.00498694	0.00453324	0.27	105.726	G	A	5	156443066	206839
met-d-XL_VLDL_C	rs4921913	T	C	8	18272377	0.779129	-0.0323438	0.0048564	4.49987e-12	0.779295	0.0284259	0.00522719	5.4e-08	44.3561	T	C	8	18272377	206839
met-d-XL_VLDL_C	rs55747707	A	G	7	73037366	0.203628	-0.0831535	0.00502412	9.49948e-61	0.202126	0.0127063	0.00540917	0.019	273.931	A	G	7	73037366	206839
met-d-XL_VLDL_C	rs55960868	A	G	11	116391666	0.197794	-0.0275753	0.00510791	2.30001e-08	0.199236	1.9756e-05	0.00547724	1	29.1443	A	G	11	116391666	206839
met-d-XL_VLDL_C	rs57192995	C	G	19	8439538	0.056299	-0.0528038	0.00876153	1e-09	0.056445	-0.0177456	0.00941673	0.06	36.3221	C	G	19	8439538	206839
met-d-XL_VLDL_C	rs58542926	T	C	19	19379549	0.074402	-0.124387	0.00769046	3.69999e-59	0.074907	0.00587257	0.00824667	0.48	261.605	T	C	19	19379549	206839
met-d-XL_VLDL_C	rs5880	C	G	16	57015091	0.054989	0.104878	0.00882938	1.69981e-33	0.055336	0.00552178	0.00946208	0.56	141.094	C	G	16	57015091	206839
met-d-XL_VLDL_C	rs59379014	T	C	11	126228000	0.072862	0.0523633	0.00775075	2.39994e-11	0.073327	-0.00562201	0.00831932	0.5	45.6422	T	C	11	126228000	206839
met-d-XL_VLDL_C	rs599839	A	G	1	109822166	0.772085	0.0479462	0.00479746	1.9002e-24	0.771958	0.0117913	0.00516358	0.022	99.8816	A	G	1	109822166	206839
met-d-XL_VLDL_C	rs6016348	T	C	20	39038828	0.140828	-0.0328721	0.00580387	2.59998e-08	0.14152	0.000721249	0.00622408	0.91	32.0789	T	C	20	39038828	206839
met-d-XL_VLDL_C	rs6073958	C	T	20	44551855	0.198725	0.0430566	0.00506427	8.99912e-18	0.198987	0.00800878	0.00543139	0.14	72.2846	C	T	20	44551855	206839
met-d-XL_VLDL_C	rs61904859	T	C	11	116492506	0.033739	0.0805478	0.0113509	1.50003e-13	0.034156	0.00579623	0.0121267	0.63	50.3555	T	C	11	116492506	206839
met-d-XL_VLDL_C	rs632057	G	T	6	139834012	0.627779	-0.03368	0.00416881	9.70063e-16	0.627854	-0.0098167	0.00448155	0.028	65.271	G	T	6	139834012	206839
met-d-XL_VLDL_C	rs648253	A	G	6	160469149	0.499536	0.0341792	0.00404833	2.09991e-17	0.49985	0.00460234	0.00435413	0.29	71.2807	A	G	6	160469149	206839
met-d-XL_VLDL_C	rs6511720	T	G	19	11202306	0.119788	-0.0784803	0.00620335	5.19996e-37	0.118796	-0.00122398	0.00670785	0.86	160.055	T	G	19	11202306	206839
met-d-XL_VLDL_C	rs6602909	C	T	13	114551993	0.328949	0.029186	0.00429859	1.59993e-12	0.327688	0.00254696	0.00463128	0.58	46.0996	C	T	13	114551993	206839
met-d-XL_VLDL_C	rs6723127	G	C	2	134646819	0.768329	0.0262703	0.00482672	4.49997e-08	0.769338	0.0120939	0.00520511	0.02	29.6228	G	C	2	134646819	206839
met-d-XL_VLDL_C	rs676210	A	G	2	21231524	0.205765	-0.113156	0.00497103	2.19786e-116	0.205323	0.00160454	0.00535836	0.76	518.158	A	G	2	21231524	206839
met-d-XL_VLDL_C	rs684773	C	A	3	135956305	0.767067	0.0371243	0.00477502	8.69961e-16	0.766905	0.0144588	0.00512108	0.0048	60.4458	C	A	3	135956305	206839
met-d-XL_VLDL_C	rs7005265	A	T	8	19628632	0.684796	-0.0342212	0.00438586	3.50026e-15	0.68466	-0.00341986	0.00472252	0.47	60.8809	A	T	8	19628632	206839
met-d-XL_VLDL_C	rs7133378	A	G	12	124409502	0.319792	-0.0328205	0.0043264	2.80027e-15	0.319318	0.00538039	0.00466043	0.25	57.5489	A	G	12	124409502	206839
met-d-XL_VLDL_C	rs71480307	A	G	11	116516873	0.069159	0.0553419	0.00808166	2.49977e-12	0.069	0.000418021	0.00870986	0.96	46.8929	A	G	11	116516873	206839
met-d-XL_VLDL_C	rs72555385	G	A	7	73123473	0.04931	0.0679783	0.00936378	9.60064e-13	0.049082	-0.0229726	0.0100697	0.023	52.7033	G	A	7	73123473	206839
met-d-XL_VLDL_C	rs733760	T	G	2	21534298	0.42729	-0.0365811	0.00408497	3.40017e-19	0.425998	0.00395777	0.0043948	0.37	80.1929	T	G	2	21534298	206839
met-d-XL_VLDL_C	rs73596816	A	G	6	161017363	0.033595	-0.0851305	0.0112198	6.09958e-14	0.033687	0.00618115	0.0120114	0.61	57.5705	A	G	6	161017363	206839
met-d-XL_VLDL_C	rs76836072	T	C	11	116653762	0.054301	-0.0646826	0.00888409	2.29985e-13	0.05506	0.00679708	0.00951291	0.47	53.0089	T	C	11	116653762	206839
met-d-XL_VLDL_C	rs7757916	C	T	6	32558284	0.036821	0.0851629	0.0118223	6.20012e-14	0.036798	-0.00722253	0.0127132	0.57	51.8916	C	T	6	32558284	206839
met-d-XL_VLDL_C	rs79429216	A	G	19	45445517	0.01273	0.102085	0.0179582	7.69999e-09	0.012374	-0.0030924	0.019589	0.87	32.3146	A	G	19	45445517	206839
met-d-XL_VLDL_C	rs8078513	A	C	17	17431208	0.057351	0.0571004	0.00881368	1.6e-10	0.056603	-0.0212914	0.00952972	0.025	41.9724	A	C	17	17431208	206839
met-d-XL_VLDL_C	rs9492442	A	G	6	130396651	0.320059	-0.0249247	0.00430897	1.09999e-08	0.319484	0.0137831	0.00463925	0.003	33.459	A	G	6	130396651	206839
met-d-XL_VLDL_C	rs9616847	T	A	22	50868669	0.388281	0.0227962	0.00416024	2.1e-08	0.38951	0.00257904	0.00446249	0.56	30.0254	T	A	22	50868669	206839
met-d-XL_VLDL_C	rs964184	C	G	11	116648917	0.867255	-0.202068	0.00594486	1e-200	0.866255	0.00400922	0.00636763	0.53	1155.35	C	G	11	116648917	206839
met-d-XL_VLDL_C	rs9804646	T	C	11	116665079	0.083806	-0.0524513	0.00730831	4.90004e-13	0.083515	-0.00845215	0.00787444	0.28	51.5085	T	C	11	116665079	206839
met-d-XL_VLDL_C	rs9888360	C	G	12	124645824	0.365912	0.0228056	0.00422838	4.39997e-08	0.364981	0.0022015	0.00454228	0.63	29.0894	C	G	12	124645824	206839
met-d-XL_VLDL_C	rs9968117	T	C	3	52838654	0.120934	-0.0361225	0.0061838	1.40001e-08	0.120856	-0.00508151	0.00664633	0.44	34.1228	T	C	3	52838654	206839
met-d-XL_VLDL_C	rs998584	A	C	6	43757896	0.482334	0.0293113	0.00403482	2.39994e-13	0.482986	0.0116813	0.00434475	0.0072	52.7742	A	C	6	43757896	206839
met-d-M_VLDL_PL	rs10096633	T	C	8	19830921	0.123912	-0.101747	0.00624756	1.80011e-61	0.12444	-0.00251806	0.00656966	0.7	265.23	T	C	8	19830921	206839
met-d-M_VLDL_PL	rs10260606	C	G	7	44584551	0.182659	0.0323557	0.00532506	5.39995e-10	0.182775	0.00626522	0.00559758	0.26	36.9192	C	G	7	44584551	206839
met-d-M_VLDL_PL	rs11057397	T	C	12	124419728	0.337501	-0.0261805	0.00435745	1.6e-09	0.337137	0.0036155	0.00459115	0.43	36.0987	T	C	12	124419728	206839
met-d-M_VLDL_PL	rs11057601	G	A	12	124852564	0.591481	-0.0237043	0.00420058	1.29999e-08	0.591002	-0.00324344	0.00442144	0.46	31.8446	G	A	12	124852564	206839
met-d-M_VLDL_PL	rs11206517	G	T	1	55526428	0.033009	0.0775105	0.011541	6.09958e-12	0.033073	-0.0111898	0.0121184	0.36	45.106	G	T	1	55526428	206839
met-d-M_VLDL_PL	rs1128249	T	G	2	165528624	0.391999	-0.0300902	0.00422293	1.29987e-12	0.391777	0.00676305	0.00443863	0.13	50.7718	T	G	2	165528624	206839
met-d-M_VLDL_PL	rs112875651	A	G	8	126506694	0.392383	-0.0783857	0.00428035	2.70023e-78	0.390837	0.00935253	0.00449706	0.038	335.363	A	G	8	126506694	206839
met-d-M_VLDL_PL	rs11591147	T	G	1	55505647	0.017458	-0.253538	0.0157089	2.39994e-62	0.017487	0.00155123	0.0165284	0.93	260.492	T	G	1	55505647	206839
met-d-M_VLDL_PL	rs116530815	C	A	19	11212941	0.027849	-0.0807019	0.0126009	2.09991e-11	0.027371	0.0272493	0.0133969	0.042	41.017	C	A	19	11212941	206839
met-d-M_VLDL_PL	rs116843064	A	G	19	8429323	0.019852	-0.119389	0.0147756	4.00037e-16	0.019316	0.030894	0.0157576	0.05	65.2888	A	G	19	8429323	206839
met-d-M_VLDL_PL	rs117310449	T	C	19	45393516	0.011985	0.169485	0.0190645	3.10027e-19	0.012002	0.0759788	0.0200468	0.00015	79.0336	T	C	19	45393516	206839
met-d-M_VLDL_PL	rs117578063	T	C	15	43580645	0.041105	0.0580581	0.0104544	5.30005e-09	0.041507	-0.000803067	0.0109376	0.94	30.8409	T	C	15	43580645	206839
met-d-M_VLDL_PL	rs12151108	A	G	19	11197261	0.119677	-0.132082	0.00634163	6.90081e-98	0.118622	-0.00121425	0.00671386	0.86	433.796	A	G	19	11197261	206839
met-d-M_VLDL_PL	rs12239737	A	T	1	63086001	0.334984	-0.0692722	0.00443045	1.50003e-57	0.335286	-0.0057377	0.00466287	0.22	244.468	A	T	1	63086001	206839
met-d-M_VLDL_PL	rs1260326	C	T	2	27730940	0.603982	-0.0618104	0.00421232	8.69961e-50	0.603876	0.00928784	0.00442702	0.036	215.318	C	T	2	27730940	206839
met-d-M_VLDL_PL	rs12740374	T	G	1	109817590	0.221059	-0.0914916	0.00496014	6.00067e-77	0.221024	-0.0118809	0.00522108	0.023	340.232	T	G	1	109817590	206839
met-d-M_VLDL_PL	rs12916	C	T	5	74656539	0.400342	0.0522063	0.00420889	9.49948e-36	0.400381	-0.00535	0.00442442	0.23	153.855	C	T	5	74656539	206839
met-d-M_VLDL_PL	rs13059141	A	G	3	52841220	0.113179	-0.0367477	0.00649937	3.2e-08	0.113333	-0.00633113	0.00682992	0.35	31.9682	A	G	3	52841220	206839
met-d-M_VLDL_PL	rs13108218	G	A	4	3443931	0.615355	-0.0313277	0.00426866	7.89951e-14	0.614828	-0.0078426	0.00448902	0.081	53.8609	G	A	4	3443931	206839
met-d-M_VLDL_PL	rs1320145	A	G	2	21192362	0.537756	-0.0346865	0.00412827	1.99986e-17	0.537843	-0.00790906	0.00434657	0.069	70.5968	A	G	2	21192362	206839
met-d-M_VLDL_PL	rs141469619	G	A	11	116714293	0.010141	0.16598	0.0217844	9.20026e-16	0.00991	0.0191704	0.0231774	0.41	58.0524	G	A	11	116714293	206839
met-d-M_VLDL_PL	rs1471251	T	A	4	87976359	0.397126	0.0261934	0.00423165	2.19999e-10	0.398583	-0.0113439	0.00444145	0.011	38.3146	T	A	4	87976359	206839
met-d-M_VLDL_PL	rs150856119	A	G	6	160633223	0.026775	0.0748678	0.0133633	2.59998e-09	0.026715	-0.0116362	0.0140636	0.41	31.3879	A	G	6	160633223	206839
met-d-M_VLDL_PL	rs157595	G	A	19	45425460	0.617359	0.0880601	0.00433222	1.50003e-93	0.615963	-0.00828652	0.00456886	0.07	413.178	G	A	19	45425460	206839
met-d-M_VLDL_PL	rs1801177	A	G	8	19805708	0.017284	0.121201	0.0158372	1.80011e-13	0.017318	0.000270068	0.0166142	0.99	58.5674	A	G	8	19805708	206839
met-d-M_VLDL_PL	rs186696265	T	C	6	161111700	0.014352	-0.220543	0.0173901	1.69981e-37	0.014697	-0.00412517	0.0180926	0.82	160.836	T	C	6	161111700	206839
met-d-M_VLDL_PL	rs187429064	G	A	19	19380513	0.013452	-0.120192	0.0187904	7.89951e-11	0.013197	-0.00564707	0.0199278	0.78	40.9147	G	A	19	19380513	206839
met-d-M_VLDL_PL	rs187929675	T	C	11	117111368	0.013098	-0.105338	0.0183912	4.60002e-09	0.013476	0.00203525	0.0190734	0.92	32.8058	T	C	11	117111368	206839
met-d-M_VLDL_PL	rs1883711	C	G	20	39179822	0.0312	0.11127	0.0121144	1.29987e-21	0.031462	-0.0303969	0.0126631	0.016	84.3631	C	G	20	39179822	206839
met-d-M_VLDL_PL	rs1900349	C	T	2	134688669	0.770709	0.0274826	0.004905	4.09996e-08	0.772255	0.00952734	0.00517492	0.066	31.3933	C	T	2	134688669	206839
met-d-M_VLDL_PL	rs1989985	G	C	7	21513359	0.38286	0.0227937	0.0042465	1.40001e-08	0.380925	-0.00179582	0.0044728	0.69	28.8116	G	C	7	21513359	206839
met-d-M_VLDL_PL	rs2186037	G	A	6	127455029	0.51879	0.023696	0.00413588	3.40001e-09	0.518103	0.000883933	0.00433608	0.84	32.8257	G	A	6	127455029	206839
met-d-M_VLDL_PL	rs2326077	T	C	8	59385919	0.663239	-0.0290418	0.00436904	5.30029e-12	0.66317	-0.000400165	0.00458875	0.93	44.185	T	C	8	59385919	206839
met-d-M_VLDL_PL	rs247616	T	C	16	56989590	0.32471	-0.0673241	0.00440784	1.29987e-52	0.324323	0.00604939	0.00463952	0.19	233.286	T	C	16	56989590	206839
met-d-M_VLDL_PL	rs2478236	A	G	10	94797973	0.403779	-0.0247509	0.00420937	1.6e-10	0.404527	0.00172457	0.00442196	0.7	34.5739	A	G	10	94797973	206839
met-d-M_VLDL_PL	rs261290	C	T	15	58678720	0.654642	-0.0401906	0.00434704	1.39991e-20	0.654191	-0.00073593	0.00456665	0.87	85.4794	C	T	15	58678720	206839
met-d-M_VLDL_PL	rs261342	C	G	15	58731153	0.77997	-0.038988	0.00499894	1.20005e-13	0.779137	0.00672567	0.00525561	0.2	60.8284	C	G	15	58731153	206839
met-d-M_VLDL_PL	rs268	G	A	8	19813529	0.017779	0.102632	0.0155912	1.20005e-11	0.018196	0.010783	0.0162198	0.51	43.3318	G	A	8	19813529	206839
met-d-M_VLDL_PL	rs2738447	C	A	19	11227480	0.59317	0.0312717	0.00420212	3.80014e-13	0.592523	0.00437039	0.0044177	0.32	55.3817	C	A	19	11227480	206839
met-d-M_VLDL_PL	rs28550053	G	A	8	19934305	0.174154	-0.0308388	0.00546872	2.19999e-08	0.174888	0.0105101	0.00574017	0.067	31.7997	G	A	8	19934305	206839
met-d-M_VLDL_PL	rs2927438	G	A	19	45242107	0.782455	-0.0262593	0.00500615	1.89998e-08	0.784148	0.00105561	0.00528284	0.84	27.5143	G	A	19	45242107	206839
met-d-M_VLDL_PL	rs2965157	C	T	19	45176340	0.029784	-0.123922	0.0121366	1.9002e-24	0.029648	0.00257239	0.012785	0.84	104.256	C	T	19	45176340	206839
met-d-M_VLDL_PL	rs2986164	A	G	1	25622291	0.535817	-0.0254032	0.00450738	6.90001e-09	0.536089	-0.000841181	0.00474808	0.86	31.7635	A	G	1	25622291	206839
met-d-M_VLDL_PL	rs3794695	T	C	16	72097827	0.189016	0.0473633	0.00527087	3.40017e-20	0.190055	-0.0138726	0.00553098	0.012	80.7457	T	C	16	72097827	206839
met-d-M_VLDL_PL	rs3936511	G	A	5	55860781	0.192433	0.0341488	0.00522769	2.60016e-11	0.191865	0.00405148	0.00550055	0.46	42.6708	G	A	5	55860781	206839
met-d-M_VLDL_PL	rs4299376	T	G	2	44072576	0.676279	-0.041508	0.00441459	8.00018e-21	0.676928	0.00347491	0.00463436	0.45	88.4062	T	G	2	44072576	206839
met-d-M_VLDL_PL	rs4533439	C	T	2	21141815	0.411022	0.0282185	0.00420371	1.20005e-11	0.4117	0.00272129	0.00441165	0.54	45.0612	C	T	2	21141815	206839
met-d-M_VLDL_PL	rs4704834	G	A	5	156443066	0.644037	0.0501261	0.00430055	2.99985e-32	0.645078	-0.00498694	0.00453324	0.27	135.856	G	A	5	156443066	206839
met-d-M_VLDL_PL	rs4803759	C	T	19	45327459	0.697865	0.0474188	0.00449248	3.59998e-27	0.698877	0.00364994	0.00473247	0.44	111.411	C	T	19	45327459	206839
met-d-M_VLDL_PL	rs4846914	A	G	1	230295691	0.605389	-0.0275065	0.00421801	1e-10	0.605587	-8.30391e-05	0.0044382	0.99	42.5261	A	G	1	230295691	206839
met-d-M_VLDL_PL	rs4876611	G	A	8	116671848	0.720778	0.0290077	0.00459294	5.49997e-10	0.720264	-0.000278549	0.004836	0.95	39.8883	G	A	8	116671848	206839
met-d-M_VLDL_PL	rs507766	C	T	19	49208543	0.531928	0.0265089	0.00413766	3.59998e-10	0.532509	0.00338485	0.00435609	0.44	41.0463	C	T	19	49208543	206839
met-d-M_VLDL_PL	rs55747707	A	G	7	73037366	0.203628	-0.052593	0.0051354	5.30029e-24	0.202126	0.0127063	0.00540917	0.019	104.884	A	G	7	73037366	206839
met-d-M_VLDL_PL	rs56393506	T	C	6	161089307	0.171199	-0.0599924	0.00557953	1.10002e-28	0.171151	0.00515999	0.00586841	0.38	115.61	T	C	6	161089307	206839
met-d-M_VLDL_PL	rs58542926	T	C	19	19379549	0.074402	-0.133185	0.00785425	1.50003e-64	0.074907	0.00587257	0.00824667	0.48	287.542	T	C	19	19379549	206839
met-d-M_VLDL_PL	rs5880	C	G	16	57015091	0.054989	0.0749409	0.00902459	4.30031e-16	0.055336	0.00552178	0.00946208	0.56	68.9577	C	G	16	57015091	206839
met-d-M_VLDL_PL	rs59379014	T	C	11	126228000	0.072862	0.0614385	0.0079235	2.60016e-14	0.073327	-0.00562201	0.00831932	0.5	60.1239	T	C	11	126228000	206839
met-d-M_VLDL_PL	rs6029108	C	A	20	39048873	0.161312	-0.0305701	0.0055878	4.49997e-08	0.161892	0.00365098	0.00586451	0.53	29.9304	C	A	20	39048873	206839
met-d-M_VLDL_PL	rs60403635	C	T	2	21272778	0.043021	-0.077285	0.0101822	6.4003e-15	0.042966	-0.00622347	0.0107137	0.56	57.6112	C	T	2	21272778	206839
met-d-M_VLDL_PL	rs648253	A	G	6	160469149	0.499536	0.036587	0.0041407	1.20005e-18	0.49985	0.00460234	0.00435413	0.29	78.0739	A	G	6	160469149	206839
met-d-M_VLDL_PL	rs654689	A	G	6	139834869	0.590609	-0.0238721	0.00419074	1.5e-08	0.590543	-0.0108529	0.00440339	0.014	32.4489	A	G	6	139834869	206839
met-d-M_VLDL_PL	rs6601299	C	T	8	9184691	0.899273	0.037917	0.00685572	2.69998e-08	0.898433	-0.00466895	0.00718089	0.52	30.5888	C	T	8	9184691	206839
met-d-M_VLDL_PL	rs6602909	C	T	13	114551993	0.328949	0.0299047	0.00439311	4.70002e-12	0.327688	0.00254696	0.00463128	0.58	46.3377	C	T	13	114551993	206839
met-d-M_VLDL_PL	rs6750625	C	A	2	20879530	0.910327	0.0469489	0.00720987	2.90001e-11	0.910648	0.0147894	0.00759338	0.051	42.4029	C	A	2	20879530	206839
met-d-M_VLDL_PL	rs693	A	G	2	21232195	0.520903	0.0935567	0.0041236	1.90108e-118	0.521009	-0.0117199	0.00433424	0.0069	514.75	A	G	2	21232195	206839
met-d-M_VLDL_PL	rs707771	C	T	6	160570083	0.607135	-0.0257706	0.00424843	1.2e-09	0.608535	0.00273411	0.00447139	0.54	36.7953	C	T	6	160570083	206839
met-d-M_VLDL_PL	rs71630059	A	G	3	136581611	0.210861	-0.0338941	0.00506277	1e-11	0.210525	-0.0154991	0.00531311	0.0035	44.82	A	G	3	136581611	206839
met-d-M_VLDL_PL	rs7202323	G	T	16	72217113	0.229923	-0.026925	0.00488808	2.1e-08	0.229611	-0.00605555	0.00515303	0.24	30.3413	G	T	16	72217113	206839
met-d-M_VLDL_PL	rs7251161	A	G	19	45706865	0.317662	-0.0262839	0.00454234	1.09999e-08	0.318183	-0.000442508	0.00479165	0.93	33.4827	A	G	19	45706865	206839
met-d-M_VLDL_PL	rs72694391	C	T	14	24874026	0.482099	0.0227417	0.00413834	2.59998e-08	0.48044	-0.010119	0.00435983	0.02	30.1991	C	T	14	24874026	206839
met-d-M_VLDL_PL	rs740516	G	C	17	67082962	0.151124	-0.0414246	0.00578519	1.29987e-13	0.150989	-0.00998307	0.00608389	0.1	51.2721	G	C	17	67082962	206839
met-d-M_VLDL_PL	rs74747585	C	T	19	45039971	0.025173	-0.0972339	0.0135135	5.90065e-13	0.025127	0.0010734	0.0142398	0.94	51.7726	C	T	19	45039971	206839
met-d-M_VLDL_PL	rs7523141	T	C	1	55498798	0.18316	0.0336767	0.00532757	8.4004e-11	0.183209	0.000331481	0.005599	0.95	39.9577	T	C	1	55498798	206839
met-d-M_VLDL_PL	rs77542162	G	A	17	67081278	0.022667	0.112448	0.0138678	7.29962e-16	0.022532	0.0144508	0.0146335	0.32	65.7489	G	A	17	67081278	206839
met-d-M_VLDL_PL	rs79429216	A	G	19	45445517	0.01273	0.127956	0.0183407	5.60015e-13	0.012374	-0.0030924	0.019589	0.87	48.6732	A	G	19	45445517	206839
met-d-M_VLDL_PL	rs8134638	C	T	21	40644170	0.374871	0.0222466	0.00426675	3.29997e-08	0.37572	-0.00091341	0.00448174	0.84	27.1852	C	T	21	40644170	206839
met-d-M_VLDL_PL	rs822928	C	A	1	234873275	0.529645	0.0289235	0.00415641	4.49987e-13	0.530826	0.0046709	0.00437923	0.29	48.4245	C	A	1	234873275	206839
met-d-M_VLDL_PL	rs907866	A	G	2	20371380	0.443205	-0.0225708	0.00416312	2.5e-08	0.445295	-0.00723148	0.00437315	0.098	29.3938	A	G	2	20371380	206839
met-d-M_VLDL_PL	rs9355288	A	G	6	160867159	0.388137	-0.0233506	0.00423455	3.50002e-08	0.387706	0.00141964	0.00444489	0.75	30.4076	A	G	6	160867159	206839
met-d-M_VLDL_PL	rs9616847	T	A	22	50868669	0.388281	0.0262957	0.00425065	8.79995e-10	0.38951	0.00257904	0.00446249	0.56	38.27	T	A	22	50868669	206839
met-d-M_VLDL_PL	rs964184	C	G	11	116648917	0.867255	-0.143657	0.00607735	8.09096e-129	0.866255	0.00400922	0.00636763	0.53	558.76	C	G	11	116648917	206839
met-d-S_LDL_CE	rs10260606	C	G	7	44584551	0.182659	0.0299275	0.0053362	9.59997e-09	0.182775	0.00626522	0.00559758	0.26	31.4541	C	G	7	44584551	206839
met-d-S_LDL_CE	rs10504255	A	G	8	59398461	0.662963	-0.0266283	0.00438695	8.99912e-11	0.662643	-0.00197197	0.00459326	0.67	36.8436	A	G	8	59398461	206839
met-d-S_LDL_CE	rs111278137	A	G	19	45215081	0.021615	-0.117134	0.014682	5.40008e-15	0.021572	0.00548343	0.0154446	0.72	63.6496	A	G	19	45215081	206839
met-d-S_LDL_CE	rs11204087	T	C	8	19941027	0.430499	-0.0229726	0.00417966	6.90001e-09	0.430591	0.00623305	0.00437967	0.15	30.2091	T	C	8	19941027	206839
met-d-S_LDL_CE	rs11206517	G	T	1	55526428	0.033009	0.0862343	0.0115658	4.70002e-14	0.033073	-0.0111898	0.0121184	0.36	55.5915	G	T	1	55526428	206839
met-d-S_LDL_CE	rs112875651	A	G	8	126506694	0.392383	-0.0713707	0.00429067	1.59993e-65	0.390837	0.00935253	0.00449706	0.038	276.688	A	G	8	126506694	206839
met-d-S_LDL_CE	rs11591147	T	G	1	55505647	0.017458	-0.283365	0.0157426	1.99986e-76	0.017487	0.00155123	0.0165284	0.93	323.996	T	G	1	55505647	206839
met-d-S_LDL_CE	rs11621792	T	C	14	24871926	0.453802	0.0267243	0.00417262	1.9002e-11	0.452772	-0.0104776	0.0043877	0.017	41.0199	T	C	14	24871926	206839
met-d-S_LDL_CE	rs12151108	A	G	19	11197261	0.119677	-0.140602	0.0063493	3.49945e-110	0.118622	-0.00121425	0.00671386	0.86	490.378	A	G	19	11197261	206839
met-d-S_LDL_CE	rs12208357	T	C	6	160543148	0.069998	0.0664499	0.00812444	8.49963e-17	0.070109	-0.00234912	0.00852365	0.78	66.8963	T	C	6	160543148	206839
met-d-S_LDL_CE	rs12239737	A	T	1	63086001	0.334984	-0.0472333	0.00443996	5.00035e-28	0.335286	-0.0057377	0.00466287	0.22	113.172	A	T	1	63086001	206839
met-d-S_LDL_CE	rs12471982	C	A	2	21386078	0.145618	0.0332802	0.00586065	1.09999e-08	0.145783	0.00906711	0.00614659	0.14	32.2463	C	A	2	21386078	206839
met-d-S_LDL_CE	rs1260326	C	T	2	27730940	0.603982	-0.0586764	0.00422219	8.30042e-45	0.603876	0.00928784	0.00442702	0.036	193.131	C	T	2	27730940	206839
met-d-S_LDL_CE	rs12740374	T	G	1	109817590	0.221059	-0.112303	0.00497078	9.2045e-115	0.221024	-0.0118809	0.00522108	0.023	510.427	T	G	1	109817590	206839
met-d-S_LDL_CE	rs12916	C	T	5	74656539	0.400342	0.0540222	0.00421801	3.90032e-38	0.400381	-0.00535	0.00442442	0.23	164.032	C	T	5	74656539	206839
met-d-S_LDL_CE	rs13108218	G	A	4	3443931	0.615355	-0.0308155	0.00427746	3.90032e-13	0.614828	-0.0078426	0.00448902	0.081	51.8999	G	A	4	3443931	206839
met-d-S_LDL_CE	rs13278097	T	C	8	5364508	0.288947	0.0249126	0.00455806	2.69998e-08	0.288263	0.00736862	0.0047827	0.12	29.8729	T	C	8	5364508	206839
met-d-S_LDL_CE	rs13702	C	T	8	19824492	0.287853	-0.0353795	0.00456918	3.10027e-16	0.287838	0.000484102	0.00479099	0.92	59.9552	C	T	8	19824492	206839
met-d-S_LDL_CE	rs1500188	G	A	5	122827953	0.450398	-0.022191	0.00416101	4.20001e-08	0.450602	-0.00522806	0.00435843	0.23	28.4417	G	A	5	122827953	206839
met-d-S_LDL_CE	rs173539	T	C	16	56988044	0.331301	-0.0420871	0.004383	1.9002e-21	0.330918	0.00596445	0.00460679	0.2	92.2051	T	C	16	56988044	206839
met-d-S_LDL_CE	rs182611493	G	A	19	19458388	0.012523	-0.113729	0.0198597	6.4e-09	0.012292	-0.00357975	0.0210442	0.86	32.7942	G	A	19	19458388	206839
met-d-S_LDL_CE	rs186696265	T	C	6	161111700	0.014352	-0.18589	0.0174302	2.39994e-26	0.014697	-0.00412517	0.0180926	0.82	113.738	T	C	6	161111700	206839
met-d-S_LDL_CE	rs1883711	C	G	20	39179822	0.0312	0.105017	0.0121395	3.59998e-19	0.031462	-0.0303969	0.0126631	0.016	74.8372	C	G	20	39179822	206839
met-d-S_LDL_CE	rs201269048	G	T	19	45574113	0.051369	-0.0637297	0.00982685	2.70023e-11	0.051311	0.00574425	0.0103352	0.58	42.0586	G	T	19	45574113	206839
met-d-S_LDL_CE	rs203711	A	G	19	45167531	0.726449	0.0365468	0.00467669	8.4004e-15	0.726675	0.00765776	0.00493202	0.12	61.0691	A	G	19	45167531	206839
met-d-S_LDL_CE	rs2478237	G	A	10	94804733	0.403653	-0.0216858	0.00421753	2.30001e-08	0.404436	0.00149171	0.00442069	0.74	26.4384	G	A	10	94804733	206839
met-d-S_LDL_CE	rs2740488	C	A	9	107661742	0.265313	-0.0282023	0.00469157	8.30004e-09	0.265485	-0.00999668	0.00491857	0.042	36.1354	C	A	9	107661742	206839
met-d-S_LDL_CE	rs2986164	A	G	1	25622291	0.535817	-0.0247041	0.00451706	2.1e-08	0.536089	-0.000841181	0.00474808	0.86	29.9107	A	G	1	25622291	206839
met-d-S_LDL_CE	rs3794695	T	C	16	72097827	0.189016	0.0457775	0.00528238	1.10002e-18	0.190055	-0.0138726	0.00553098	0.012	75.1009	T	C	16	72097827	206839
met-d-S_LDL_CE	rs41290120	A	G	19	45382675	0.049091	-0.390113	0.00957989	1e-200	0.048524	-0.0159455	0.0101296	0.12	1658.29	A	G	19	45382675	206839
met-d-S_LDL_CE	rs429358	C	T	19	45411941	0.154825	0.179105	0.00571083	1e-200	0.154137	-0.0120523	0.0060087	0.045	983.596	C	T	19	45411941	206839
met-d-S_LDL_CE	rs4299376	T	G	2	44072576	0.676279	-0.0443004	0.00442493	5.79963e-24	0.676928	0.00347491	0.00463436	0.45	100.231	T	G	2	44072576	206839
met-d-S_LDL_CE	rs4704834	G	A	5	156443066	0.644037	0.0435798	0.00430986	3.80014e-24	0.645078	-0.00498694	0.00453324	0.27	102.245	G	A	5	156443066	206839
met-d-S_LDL_CE	rs472495	T	G	1	55521313	0.649117	0.0308446	0.00432455	2.80027e-13	0.648842	-0.00177068	0.0045458	0.7	50.8717	T	G	1	55521313	206839
met-d-S_LDL_CE	rs4846914	A	G	1	230295691	0.605389	-0.0282546	0.00422706	2.09991e-11	0.605587	-8.30391e-05	0.0044382	0.99	44.6788	A	G	1	230295691	206839
met-d-S_LDL_CE	rs553427	T	C	1	234852760	0.517038	0.0311146	0.00413228	7.19946e-15	0.518407	0.00247555	0.004344	0.57	56.6955	T	C	1	234852760	206839
met-d-S_LDL_CE	rs55714927	T	C	17	7080316	0.191001	-0.0360905	0.00525481	1.9002e-12	0.190337	0.00437112	0.00552563	0.43	47.1706	T	C	17	7080316	206839
met-d-S_LDL_CE	rs55747707	A	G	7	73037366	0.203628	-0.0381751	0.00514614	2.49977e-13	0.202126	0.0127063	0.00540917	0.019	55.0297	A	G	7	73037366	206839
met-d-S_LDL_CE	rs58542926	T	C	19	19379549	0.074402	-0.120238	0.00786375	1.59993e-52	0.074907	0.00587257	0.00824667	0.48	233.789	T	C	19	19379549	206839
met-d-S_LDL_CE	rs59379014	T	C	11	126228000	0.072862	0.0683126	0.00794053	1.39991e-17	0.073327	-0.00562201	0.00831932	0.5	74.0121	T	C	11	126228000	206839
met-d-S_LDL_CE	rs602662	A	G	19	49206985	0.534364	0.0259873	0.00413772	9.29994e-10	0.534903	0.00418183	0.00435076	0.34	39.4457	A	G	19	49206985	206839
met-d-S_LDL_CE	rs60403635	C	T	2	21272778	0.043021	-0.0704404	0.010206	7.10068e-13	0.042966	-0.00622347	0.0107137	0.56	47.6357	C	T	2	21272778	206839
met-d-S_LDL_CE	rs6073958	C	T	20	44551855	0.198725	0.0474724	0.00518528	4.49987e-20	0.198987	0.00800878	0.00543139	0.14	83.8181	C	T	20	44551855	206839
met-d-S_LDL_CE	rs62119175	A	G	19	44530050	0.037528	-0.078883	0.0112775	8.00018e-13	0.036809	-0.0147783	0.0119617	0.22	48.9262	A	G	19	44530050	206839
met-d-S_LDL_CE	rs6601299	C	T	8	9184691	0.899273	0.0520933	0.00687225	1.9002e-14	0.898433	-0.00466895	0.00718089	0.52	57.46	C	T	8	9184691	206839
met-d-S_LDL_CE	rs6602911	T	C	13	114547372	0.360032	0.0256833	0.00430268	1.89998e-09	0.358495	-0.000910253	0.00452343	0.84	35.6306	T	C	13	114547372	206839
met-d-S_LDL_CE	rs662138	G	C	6	160564476	0.185874	0.0370751	0.00530551	4.90004e-13	0.185899	0.0026421	0.00556976	0.64	48.8327	G	C	6	160564476	206839
met-d-S_LDL_CE	rs6920309	T	C	6	16134247	0.456844	-0.0233323	0.00416013	3.29997e-08	0.456917	-0.00500801	0.00436793	0.25	31.4558	T	C	6	16134247	206839
met-d-S_LDL_CE	rs693	A	G	2	21232195	0.520903	0.0824504	0.00413326	9.79941e-93	0.521009	-0.0117199	0.00433424	0.0069	397.924	A	G	2	21232195	206839
met-d-S_LDL_CE	rs6938647	C	A	6	160986915	0.782326	-0.0441068	0.00506974	1.99986e-19	0.782927	0.0104983	0.0053195	0.048	75.6902	C	A	6	160986915	206839
met-d-S_LDL_CE	rs7246666	G	A	19	45278603	0.862466	-0.039652	0.0064786	2.39999e-10	0.863195	-0.00562865	0.00682259	0.41	37.46	G	A	19	45278603	206839
met-d-S_LDL_CE	rs7251031	G	T	19	11266693	0.307819	0.0326568	0.00450093	2.70023e-13	0.307064	-0.00689303	0.00472309	0.14	52.6433	G	T	19	11266693	206839
met-d-S_LDL_CE	rs7254776	C	T	19	45227742	0.354768	-0.0478161	0.00433401	4.40048e-28	0.355347	0.00149548	0.00455107	0.74	121.722	C	T	19	45227742	206839
met-d-S_LDL_CE	rs73013176	C	T	19	11147526	0.011282	-0.132654	0.0198578	1.80011e-11	0.011424	0.0445094	0.0207507	0.032	44.625	C	T	19	11147526	206839
met-d-S_LDL_CE	rs740516	G	C	17	67082962	0.151124	-0.0392933	0.00579718	1.69981e-12	0.150989	-0.00998307	0.00608389	0.1	45.9413	G	C	17	67082962	206839
met-d-S_LDL_CE	rs74747585	C	T	19	45039971	0.025173	-0.121073	0.0135299	8.00018e-20	0.025127	0.0010734	0.0142398	0.94	80.0766	C	T	19	45039971	206839
met-d-S_LDL_CE	rs77542162	G	A	17	67081278	0.022667	0.109079	0.0138965	8.00018e-15	0.022532	0.0144508	0.0146335	0.32	61.6129	G	A	17	67081278	206839
met-d-S_LDL_CE	rs79220007	C	T	6	26098474	0.076081	-0.0530643	0.00779084	2.19989e-11	0.07605	0.00546675	0.00817014	0.5	46.3913	C	T	6	26098474	206839
met-d-S_LDL_CE	rs79429216	A	G	19	45445517	0.01273	0.117719	0.0183629	3.69999e-11	0.012374	-0.0030924	0.019589	0.87	41.097	A	G	19	45445517	206839
met-d-S_LDL_CE	rs79915079	A	G	19	11229066	0.025969	-0.088146	0.0129919	3.59998e-12	0.025543	0.0214523	0.0137841	0.12	46.032	A	G	19	11229066	206839
met-d-S_LDL_CE	rs964184	C	G	11	116648917	0.867255	-0.10171	0.00609042	5.50047e-66	0.866255	0.00400922	0.00636763	0.53	278.89	C	G	11	116648917	206839
met-d-XS_VLDL_TG_pct	rs10187501	G	A	2	165532454	0.345254	-0.0363589	0.00413062	1.9002e-19	0.344977	0.000905293	0.00456926	0.84	77.4802	G	A	2	165532454	206839
met-d-XS_VLDL_TG_pct	rs10455872	G	A	6	161010118	0.07899	-0.105378	0.00727288	5.60015e-50	0.078834	0.0112135	0.00804281	0.16	209.936	G	A	6	161010118	206839
met-d-XS_VLDL_TG_pct	rs10481445	C	T	8	11109269	0.524517	0.035018	0.00393452	1.20005e-19	0.524631	-0.0115369	0.00435937	0.0081	79.2135	C	T	8	11109269	206839
met-d-XS_VLDL_TG_pct	rs10750766	A	C	11	65473798	0.70979	0.034162	0.00432147	1.9002e-16	0.710258	-0.00174059	0.00478834	0.72	62.4919	A	C	11	65473798	206839
met-d-XS_VLDL_TG_pct	rs10773049	C	T	12	124506631	0.393096	-0.0225321	0.0040222	8.70001e-09	0.395297	0.00729382	0.00444379	0.1	31.3817	C	T	12	124506631	206839
met-d-XS_VLDL_TG_pct	rs1077835	G	A	15	58723426	0.219721	0.0584937	0.00474878	1e-35	0.220502	-0.00412576	0.00524337	0.43	151.724	G	A	15	58723426	206839
met-d-XS_VLDL_TG_pct	rs10786114	T	C	10	95309022	0.875672	-0.0355558	0.00595132	4.60002e-09	0.874882	0.00887795	0.00655774	0.18	35.6939	T	C	10	95309022	206839
met-d-XS_VLDL_TG_pct	rs11122450	G	T	1	230301811	0.611466	-0.0444415	0.00402261	1.10002e-29	0.611425	-0.00120432	0.00445177	0.79	122.057	G	T	1	230301811	206839
met-d-XS_VLDL_TG_pct	rs111427795	G	T	19	11272727	0.327861	-0.0260852	0.00418092	5.40008e-11	0.328609	-0.00669387	0.0046262	0.15	38.9264	G	T	19	11272727	206839
met-d-XS_VLDL_TG_pct	rs11207996	A	G	1	63055470	0.351001	-0.0373566	0.00410284	1e-19	0.351011	-0.00666281	0.00454102	0.14	82.9021	A	G	1	63055470	206839
met-d-XS_VLDL_TG_pct	rs11591147	T	G	1	55505647	0.017458	0.254171	0.0149434	1e-66	0.017487	0.00155123	0.0165284	0.93	289.303	T	G	1	55505647	206839
met-d-XS_VLDL_TG_pct	rs11644601	C	T	16	15172118	0.296692	-0.0337614	0.0043129	6.09958e-17	0.297941	0.00488903	0.0047537	0.3	61.2777	C	T	16	15172118	206839
met-d-XS_VLDL_TG_pct	rs116843064	A	G	19	8429323	0.019852	-0.231479	0.014039	3.69999e-62	0.019316	0.030894	0.0157576	0.05	271.863	A	G	19	8429323	206839
met-d-XS_VLDL_TG_pct	rs11763757	T	C	7	71327836	0.31195	-0.0237851	0.00424912	2e-08	0.310352	-0.0093012	0.00470142	0.048	31.3337	T	C	7	71327836	206839
met-d-XS_VLDL_TG_pct	rs118147862	A	G	19	45319631	0.045766	0.378043	0.00966625	1e-200	0.045466	-0.0156218	0.0107345	0.15	1529.56	A	G	19	45319631	206839
met-d-XS_VLDL_TG_pct	rs11879589	A	G	19	45373276	0.093202	-0.0553314	0.00673046	4.00037e-17	0.093404	0.0146432	0.00745234	0.049	67.5855	A	G	19	45373276	206839
met-d-XS_VLDL_TG_pct	rs1260326	C	T	2	27730940	0.603982	-0.092527	0.00400799	2.69774e-122	0.603876	0.00928784	0.00442702	0.036	532.947	C	T	2	27730940	206839
met-d-XS_VLDL_TG_pct	rs12740374	T	G	1	109817590	0.221059	0.0481177	0.00471844	1.20005e-24	0.221024	-0.0118809	0.00522108	0.023	103.995	T	G	1	109817590	206839
met-d-XS_VLDL_TG_pct	rs13107325	T	C	4	103188709	0.074284	0.0471779	0.00748184	1.89998e-10	0.075466	-0.0583449	0.00821494	1.2e-12	39.7613	T	C	4	103188709	206839
met-d-XS_VLDL_TG_pct	rs13108218	G	A	4	3443931	0.615355	-0.0287474	0.00406246	7.39946e-14	0.614828	-0.0078426	0.00448902	0.081	50.0748	G	A	4	3443931	206839
met-d-XS_VLDL_TG_pct	rs13234131	G	A	7	73025975	0.129426	-0.14467	0.00584098	6.9024e-138	0.128187	0.00444197	0.00647998	0.49	613.459	G	A	7	73025975	206839
met-d-XS_VLDL_TG_pct	rs1388941	G	A	8	19615471	0.667421	-0.0267491	0.00415773	3.29989e-11	0.667031	0.00205466	0.00460417	0.66	41.391	G	A	8	19615471	206839
met-d-XS_VLDL_TG_pct	rs144018203	C	G	11	116916060	0.010654	0.22991	0.0198572	5.50047e-33	0.010464	0.0204383	0.0221724	0.36	134.054	C	G	11	116916060	206839
met-d-XS_VLDL_TG_pct	rs149717632	G	A	6	32548921	0.221377	0.0277272	0.00502894	1.7e-08	0.221708	0.00459148	0.00555727	0.41	30.399	G	A	6	32548921	206839
met-d-XS_VLDL_TG_pct	rs150564454	A	G	8	19972140	0.011474	-0.118938	0.0191441	8.19974e-11	0.011561	0.0304004	0.0211296	0.15	38.5986	A	G	8	19972140	206839
met-d-XS_VLDL_TG_pct	rs150784391	A	C	4	2952105	0.02638	-0.0649653	0.0124029	4.30002e-08	0.026286	-0.00159762	0.0137492	0.91	27.4357	A	C	4	2952105	206839
met-d-XS_VLDL_TG_pct	rs17091237	T	C	8	19593584	0.683384	-0.0290181	0.00422556	2.49977e-12	0.682578	-0.00271208	0.0046786	0.56	47.1595	T	C	8	19593584	206839
met-d-XS_VLDL_TG_pct	rs17347726	C	G	19	44934842	0.112037	0.0548649	0.00620607	1.9002e-19	0.111729	0.00612984	0.00688718	0.37	78.1548	C	G	19	44934842	206839
met-d-XS_VLDL_TG_pct	rs174564	G	A	11	61588305	0.347039	0.0975938	0.00411091	9.7051e-131	0.34919	-0.0344892	0.00455006	3.5e-14	563.597	G	A	11	61588305	206839
met-d-XS_VLDL_TG_pct	rs1801689	C	A	17	64210580	0.030531	-0.0772541	0.0114133	2.09991e-12	0.030512	0.000433894	0.0126094	0.97	45.8164	C	A	17	64210580	206839
met-d-XS_VLDL_TG_pct	rs182050989	T	C	1	27262545	0.028141	0.0833984	0.0118724	1.69981e-12	0.028277	-0.0303243	0.013118	0.021	49.3445	T	C	1	27262545	206839
met-d-XS_VLDL_TG_pct	rs186696265	T	C	6	161111700	0.014352	-0.18115	0.0165529	1.39991e-30	0.014697	-0.00412517	0.0180926	0.82	119.765	T	C	6	161111700	206839
met-d-XS_VLDL_TG_pct	rs187929675	T	C	11	117111368	0.013098	-0.109591	0.0174963	6.4e-09	0.013476	0.00203525	0.0190734	0.92	39.2335	T	C	11	117111368	206839
met-d-XS_VLDL_TG_pct	rs190543502	C	T	15	43757184	0.024112	0.177512	0.0128985	2.09991e-44	0.024243	-0.00196572	0.0142057	0.89	189.399	C	T	15	43757184	206839
met-d-XS_VLDL_TG_pct	rs190594352	T	C	6	32623580	0.274721	0.029703	0.0049381	1.89998e-09	0.274796	0.00112109	0.00546039	0.84	36.181	T	C	6	32623580	206839
met-d-XS_VLDL_TG_pct	rs1914457	T	C	2	21424037	0.102308	0.0355742	0.00646709	2.99999e-08	0.102804	0.0117602	0.0071331	0.099	30.2589	T	C	2	21424037	206839
met-d-XS_VLDL_TG_pct	rs2229738	T	C	11	68562328	0.066038	0.0468639	0.0078723	5.1e-09	0.065517	0.0160263	0.00875938	0.067	35.4384	T	C	11	68562328	206839
met-d-XS_VLDL_TG_pct	rs2479413	T	C	1	55518682	0.341793	0.0299411	0.00424261	1.99986e-12	0.342258	-0.00333626	0.00469209	0.48	49.8046	T	C	1	55518682	206839
met-d-XS_VLDL_TG_pct	rs2519093	T	C	9	136141870	0.183745	-0.0427561	0.00507351	2.49977e-16	0.184603	0.00459302	0.00558947	0.41	71.0197	T	C	9	136141870	206839
met-d-XS_VLDL_TG_pct	rs2618566	T	G	20	17844684	0.660287	0.026084	0.00414695	7.29962e-11	0.659983	0.00518995	0.00457394	0.26	39.5631	T	G	20	17844684	206839
met-d-XS_VLDL_TG_pct	rs2642438	G	A	1	220970028	0.703836	-0.0381157	0.0042955	3.40017e-20	0.702871	0.00477619	0.00474025	0.31	78.7373	G	A	1	220970028	206839
met-d-XS_VLDL_TG_pct	rs2678379	G	A	2	21226560	0.793824	0.0645387	0.00483407	8.49963e-42	0.794285	-0.00206861	0.00535677	0.7	178.244	G	A	2	21226560	206839
met-d-XS_VLDL_TG_pct	rs268	G	A	8	19813529	0.017779	0.217379	0.0148223	6.89922e-50	0.018196	0.010783	0.0162198	0.51	215.082	G	A	8	19813529	206839
met-d-XS_VLDL_TG_pct	rs2803619	C	G	10	113934384	0.724349	0.0383725	0.00439112	2.60016e-19	0.724006	0.00290683	0.00484897	0.55	76.3642	C	G	10	113934384	206839
met-d-XS_VLDL_TG_pct	rs28550053	G	A	8	19934305	0.174154	-0.0376923	0.00519904	3.40017e-13	0.174888	0.0105101	0.00574017	0.067	52.5604	G	A	8	19934305	206839
met-d-XS_VLDL_TG_pct	rs28752924	C	T	6	31303922	0.445527	0.0245596	0.00407025	9.90011e-10	0.446042	-0.0128188	0.00449111	0.0043	36.4083	C	T	6	31303922	206839
met-d-XS_VLDL_TG_pct	rs2925979	C	T	16	81534790	0.69893	-0.036902	0.00427805	3.90032e-18	0.699951	-0.00803803	0.00473403	0.09	74.406	C	T	16	81534790	206839
met-d-XS_VLDL_TG_pct	rs2943654	T	C	2	227112754	0.64513	0.0463332	0.00408961	1e-29	0.646014	-0.000100221	0.00452802	0.98	128.357	T	C	2	227112754	206839
met-d-XS_VLDL_TG_pct	rs2954038	A	C	8	126507389	0.698665	-0.0517177	0.00427366	1.29987e-35	0.697511	0.00581225	0.00472036	0.22	146.446	A	C	8	126507389	206839
met-d-XS_VLDL_TG_pct	rs3135507	T	C	11	116661488	0.024921	0.0974373	0.0126429	8.69961e-16	0.025021	0.0354322	0.0139555	0.011	59.396	T	C	11	116661488	206839
met-d-XS_VLDL_TG_pct	rs3289	C	T	8	19823192	0.027457	0.138373	0.0120473	1.10002e-31	0.027586	-0.013804	0.013297	0.3	131.924	C	T	8	19823192	206839
met-d-XS_VLDL_TG_pct	rs34514836	C	A	19	46385438	0.119404	0.032431	0.00606487	2.30001e-08	0.119585	0.016818	0.00669875	0.012	28.5942	C	A	19	46385438	206839
met-d-XS_VLDL_TG_pct	rs35163364	T	C	7	128732786	0.432064	-0.0252478	0.00397401	3.2e-10	0.430975	0.000791295	0.00438742	0.86	40.3635	T	C	7	128732786	206839
met-d-XS_VLDL_TG_pct	rs35246381	T	C	8	18272535	0.778774	-0.0317035	0.00472095	1.9002e-12	0.778885	0.0282883	0.00522409	6.1e-08	45.0978	T	C	8	18272535	206839
met-d-XS_VLDL_TG_pct	rs35396326	G	C	19	45357003	0.280263	-0.0620673	0.00442618	3.59998e-46	0.280051	-0.00821461	0.00490457	0.094	196.638	G	C	19	45357003	206839
met-d-XS_VLDL_TG_pct	rs35823804	A	G	19	45135442	0.195566	0.0527192	0.0049356	2.90001e-26	0.195439	0.0032039	0.00546618	0.56	114.093	A	G	19	45135442	206839
met-d-XS_VLDL_TG_pct	rs3846662	G	A	5	74651084	0.424112	-0.0436359	0.00397486	1e-28	0.424154	-0.00605023	0.00438347	0.17	120.516	G	A	5	74651084	206839
met-d-XS_VLDL_TG_pct	rs3860848	T	C	8	126632478	0.209569	0.027275	0.00482136	1.09999e-08	0.208631	0.00207177	0.00534878	0.7	32.003	T	C	8	126632478	206839
met-d-XS_VLDL_TG_pct	rs3936511	G	A	5	55860781	0.192433	0.0477915	0.00497895	1.99986e-22	0.191865	0.00405148	0.00550055	0.46	92.1352	G	A	5	55860781	206839
met-d-XS_VLDL_TG_pct	rs3996352	G	A	7	130444934	0.490852	-0.0216617	0.00392823	2.19999e-09	0.491523	-0.00692381	0.00434266	0.11	30.4082	G	A	7	130444934	206839
met-d-XS_VLDL_TG_pct	rs40270	C	A	5	55804552	0.771682	0.0333283	0.00467419	6.09958e-15	0.77207	-0.0144035	0.00516125	0.0053	50.8409	C	A	5	55804552	206839
met-d-XS_VLDL_TG_pct	rs4299376	T	G	2	44072576	0.676279	0.0371534	0.00420045	1.39991e-20	0.676928	0.00347491	0.00463436	0.45	78.2358	T	G	2	44072576	206839
met-d-XS_VLDL_TG_pct	rs4722551	C	T	7	25991826	0.158088	-0.0452424	0.00537196	2.39994e-18	0.158643	0.00113479	0.00593086	0.85	70.9293	C	T	7	25991826	206839
met-d-XS_VLDL_TG_pct	rs4802234	T	G	19	45222600	0.434763	-0.0220017	0.00404855	3.40001e-08	0.433359	0.00286233	0.00449326	0.52	29.5334	T	G	19	45222600	206839
met-d-XS_VLDL_TG_pct	rs4814176	C	T	20	12959398	0.608183	-0.0294477	0.00403195	2.39994e-13	0.607449	-0.00721615	0.00444555	0.1	53.3424	C	T	20	12959398	206839
met-d-XS_VLDL_TG_pct	rs4969144	A	C	17	76406084	0.52108	-0.0255195	0.00402557	6.89922e-11	0.520971	0.00941157	0.00444528	0.034	40.1874	A	C	17	76406084	206839
met-d-XS_VLDL_TG_pct	rs519000	T	C	11	116511522	0.165974	0.0299943	0.00527006	7.49998e-09	0.165413	0.00171332	0.00582917	0.77	32.3926	T	C	11	116511522	206839
met-d-XS_VLDL_TG_pct	rs55899330	A	G	6	34509977	0.015437	-0.090075	0.0162903	1.09999e-08	0.015672	0.0225119	0.0178458	0.21	30.5739	A	G	6	34509977	206839
met-d-XS_VLDL_TG_pct	rs56228609	T	C	16	56987765	0.314808	0.0301367	0.00423512	1.20005e-12	0.3145	0.00731934	0.00468153	0.12	50.6361	T	C	16	56987765	206839
met-d-XS_VLDL_TG_pct	rs56271783	C	G	11	64004723	0.045493	0.0745858	0.00952719	1.99986e-14	0.045415	0.00860294	0.0105284	0.41	61.289	C	G	11	64004723	206839
met-d-XS_VLDL_TG_pct	rs6130967	A	G	20	44547689	0.007435	0.157871	0.0229691	1.20005e-12	0.007151	0.0231267	0.0258383	0.37	47.2407	A	G	20	44547689	206839
met-d-XS_VLDL_TG_pct	rs61679753	A	T	19	45400747	0.030646	0.421774	0.0113749	1e-200	0.030328	0.0181914	0.0126781	0.15	1374.88	A	T	19	45400747	206839
met-d-XS_VLDL_TG_pct	rs61904859	T	C	11	116492506	0.033739	0.0702363	0.0110393	1.59993e-11	0.034156	0.00579623	0.0121267	0.63	40.48	T	C	11	116492506	206839
met-d-XS_VLDL_TG_pct	rs62001668	G	T	15	58566716	0.180335	-0.0310915	0.00513487	3.69999e-10	0.18172	-0.00585963	0.00565473	0.3	36.6627	G	T	15	58566716	206839
met-d-XS_VLDL_TG_pct	rs62396280	A	G	6	31329478	0.061019	0.059942	0.00820268	1.39991e-13	0.061393	-0.0146402	0.00903407	0.11	53.4012	A	G	6	31329478	206839
met-d-XS_VLDL_TG_pct	rs653178	T	C	12	112007756	0.51605	-0.025326	0.00393209	2.09991e-11	0.516478	-0.00344913	0.00433492	0.43	41.4845	T	C	12	112007756	206839
met-d-XS_VLDL_TG_pct	rs668459	T	C	6	139835689	0.590334	-0.0252774	0.00398347	4e-10	0.590458	-0.0109257	0.00439858	0.013	40.2663	T	C	6	139835689	206839
met-d-XS_VLDL_TG_pct	rs67408364	G	A	1	39618556	0.213624	0.0263447	0.00479706	1.2e-08	0.214073	0.00198701	0.00529248	0.71	30.1603	G	A	1	39618556	206839
met-d-XS_VLDL_TG_pct	rs6905288	A	G	6	43758873	0.568549	0.0316235	0.00395172	2.80027e-16	0.569136	0.0118932	0.00437489	0.0066	64.0394	A	G	6	43758873	206839
met-d-XS_VLDL_TG_pct	rs7177289	T	C	15	58680184	0.354017	0.0470357	0.0041127	6.70039e-32	0.354645	-2.64963e-05	0.00453912	1	130.798	T	C	15	58680184	206839
met-d-XS_VLDL_TG_pct	rs72647336	A	G	8	126445055	0.056912	0.0624906	0.00913166	2.09991e-11	0.056545	0.00610629	0.0101359	0.55	46.8306	A	G	8	126445055	206839
met-d-XS_VLDL_TG_pct	rs72836561	T	C	17	41926126	0.031483	0.12639	0.0112432	3.69999e-30	0.031124	-0.00389098	0.0124805	0.76	126.37	T	C	17	41926126	206839
met-d-XS_VLDL_TG_pct	rs72898961	A	G	1	50966976	0.088831	-0.0373132	0.00688362	6.49995e-09	0.089868	0.0181918	0.007583	0.016	29.3827	A	G	1	50966976	206839
met-d-XS_VLDL_TG_pct	rs72959041	A	G	6	127454893	0.04962	0.0515573	0.00917421	8.99995e-09	0.049108	-0.0101093	0.0101716	0.32	31.5822	A	G	6	127454893	206839
met-d-XS_VLDL_TG_pct	rs73013176	C	T	19	11147526	0.011282	0.105496	0.018845	5.69994e-09	0.011424	0.0445094	0.0207507	0.032	31.3386	C	T	19	11147526	206839
met-d-XS_VLDL_TG_pct	rs73015021	G	A	19	11192915	0.120658	0.108642	0.00600375	5.50047e-77	0.119533	-0.00128826	0.00669166	0.85	327.454	G	A	19	11192915	206839
met-d-XS_VLDL_TG_pct	rs73036542	G	A	19	45762886	0.216681	0.0303699	0.00484032	3.59998e-10	0.216082	0.00317619	0.00536878	0.55	39.3676	G	A	19	45762886	206839
met-d-XS_VLDL_TG_pct	rs7359336	A	G	16	69733460	0.587599	0.0219708	0.00400295	1.89998e-08	0.588109	0.0214853	0.00441766	1.2e-06	30.1253	A	G	16	69733460	206839
met-d-XS_VLDL_TG_pct	rs74174966	T	C	20	44383845	0.058203	-0.0581583	0.00841356	1.59993e-12	0.057923	0.00737442	0.00931793	0.43	47.7819	T	C	20	44383845	206839
met-d-XS_VLDL_TG_pct	rs74340693	G	A	8	22608035	0.019297	0.0839713	0.0144892	5.80003e-09	0.019124	-0.0237912	0.0161008	0.14	33.5871	G	A	8	22608035	206839
met-d-XS_VLDL_TG_pct	rs76659719	C	G	20	44733961	0.20094	0.0327386	0.00492289	6.4003e-11	0.201525	-0.00243963	0.00542526	0.65	44.2262	C	G	20	44733961	206839
met-d-XS_VLDL_TG_pct	rs7679	C	T	20	44576502	0.186404	0.108132	0.00505173	4.10204e-108	0.186833	0.00949094	0.00556713	0.088	458.172	C	T	20	44576502	206839
met-d-XS_VLDL_TG_pct	rs77542162	G	A	17	67081278	0.022667	-0.129995	0.0132044	6.00067e-24	0.022532	0.0144508	0.0146335	0.32	96.9206	G	A	17	67081278	206839
met-d-XS_VLDL_TG_pct	rs78058190	A	G	2	219699999	0.0501	0.0785354	0.0101538	1.80011e-16	0.050451	-0.0204511	0.0111712	0.067	59.8238	A	G	2	219699999	206839
met-d-XS_VLDL_TG_pct	rs78062662	T	C	11	116482573	0.089187	-0.0381985	0.00694206	3.69999e-08	0.089232	-0.00769563	0.00767475	0.32	30.2772	T	C	11	116482573	206839
met-d-XS_VLDL_TG_pct	rs7807404	C	T	7	26011908	0.086098	0.0368723	0.00698109	2.80001e-08	0.084808	0.0103163	0.0077654	0.18	27.8968	C	T	7	26011908	206839
met-d-XS_VLDL_TG_pct	rs79287178	A	G	3	172294500	0.0311	0.0683697	0.0118988	3.59998e-09	0.031068	0.00982023	0.0131153	0.45	33.0157	A	G	3	172294500	206839
met-d-XS_VLDL_TG_pct	rs799157	C	T	7	73020301	0.956473	-0.0868266	0.00960962	4.00037e-20	0.95629	0.0269249	0.0106052	0.011	81.6382	C	T	7	73020301	206839
met-d-XS_VLDL_TG_pct	rs876435	A	G	8	22873533	0.591315	0.0215518	0.00402087	1.5e-08	0.591385	-0.0167238	0.00444548	0.00017	28.7294	A	G	8	22873533	206839
met-d-XS_VLDL_TG_pct	rs9436961	A	T	1	55488831	0.742764	0.0321685	0.00448658	8.49963e-13	0.742703	-0.00459864	0.00496748	0.35	51.408	A	T	1	55488831	206839
met-d-XS_VLDL_TG_pct	rs964184	C	G	11	116648917	0.867255	-0.184154	0.00578164	1e-200	0.866255	0.00400922	0.00636763	0.53	1014.52	C	G	11	116648917	206839
met-d-XS_VLDL_TG_pct	rs9677933	T	C	2	121337280	0.158673	-0.0307855	0.00536572	2.69998e-08	0.15899	0.00725953	0.00593229	0.22	32.9182	T	C	2	121337280	206839
met-d-XS_VLDL_TG_pct	rs9804646	T	C	11	116665079	0.083806	-0.050414	0.00710766	3.29989e-13	0.083515	-0.00845215	0.00787444	0.28	50.3094	T	C	11	116665079	206839
met-d-M_HDL_FC	rs10184004	T	C	2	165508389	0.4061	0.0231609	0.00382712	2.69998e-10	0.405918	0.00729655	0.00441441	0.098	36.6241	T	C	2	165508389	206839
met-d-M_HDL_FC	rs10790162	G	A	11	116639104	0.932185	0.0475021	0.00748722	1.99986e-11	0.932132	0.0111061	0.00863033	0.2	40.2517	G	A	11	116639104	206839
met-d-M_HDL_FC	rs11039238	C	T	11	47460901	0.322183	-0.0373497	0.00401636	8.49963e-21	0.320902	0.00873315	0.00464099	0.06	86.4787	C	T	11	47460901	206839
met-d-M_HDL_FC	rs11071373	G	A	15	58646053	0.194286	-0.0329427	0.00479269	8.9002e-12	0.193427	-0.00708107	0.00552345	0.2	47.2454	G	A	15	58646053	206839
met-d-M_HDL_FC	rs111929233	C	A	12	125378409	0.123196	0.0401489	0.00573078	2.29985e-12	0.123472	0.0164131	0.00660473	0.013	49.0817	C	A	12	125378409	206839
met-d-M_HDL_FC	rs112771035	G	C	11	126225876	0.071369	-0.0435702	0.00729187	8.30004e-09	0.071861	-0.00455697	0.00839959	0.59	35.7027	G	C	11	126225876	206839
met-d-M_HDL_FC	rs114165349	C	G	1	27021913	0.022956	-0.0958181	0.0126075	1.29987e-14	0.023144	-0.0293388	0.0145156	0.043	57.7613	C	G	1	27021913	206839
met-d-M_HDL_FC	rs114855192	A	G	8	19775253	0.017476	-0.135131	0.0143713	9.20026e-23	0.017535	-0.00154018	0.0165336	0.93	88.4134	A	G	8	19775253	206839
met-d-M_HDL_FC	rs11644475	G	A	16	57007652	0.028248	0.0994801	0.0114263	1.9002e-18	0.028397	-0.0194338	0.0131788	0.14	75.7986	G	A	16	57007652	206839
met-d-M_HDL_FC	rs116843064	A	G	19	8429323	0.019852	0.167066	0.0134865	7.00003e-37	0.019316	0.030894	0.0157576	0.05	153.454	A	G	19	8429323	206839
met-d-M_HDL_FC	rs117182053	T	C	16	56250525	0.020838	-0.0748915	0.0131043	2.39999e-09	0.02063	0.0135577	0.015219	0.37	32.6616	T	C	16	56250525	206839
met-d-M_HDL_FC	rs11751347	T	C	6	161092438	0.102256	-0.0362237	0.00624074	2.39999e-09	0.101301	-0.00219894	0.0072224	0.76	33.691	T	C	6	161092438	206839
met-d-M_HDL_FC	rs117652230	G	T	15	58507602	0.021793	0.0743464	0.0133298	2.90001e-08	0.022	0.00929333	0.0153514	0.54	31.108	G	T	15	58507602	206839
met-d-M_HDL_FC	rs117738782	C	T	16	56946502	0.007457	-0.125638	0.0237074	1.7e-08	0.007434	0.000118186	0.0274533	1	28.085	C	T	16	56946502	206839
met-d-M_HDL_FC	rs11789603	T	C	9	107647019	0.108813	0.0551466	0.00605176	5.00035e-19	0.108009	0.00277154	0.00699981	0.69	83.0375	T	C	9	107647019	206839
met-d-M_HDL_FC	rs12230272	G	A	12	125083696	0.213282	-0.0271549	0.00462783	3.50002e-10	0.212259	0.00972872	0.00534762	0.069	34.4304	G	A	12	125083696	206839
met-d-M_HDL_FC	rs12326633	C	A	18	47102902	0.037629	0.0610641	0.0100606	2.1e-10	0.038001	0.0114319	0.0115555	0.32	36.8404	C	A	18	47102902	206839
met-d-M_HDL_FC	rs12544702	C	T	8	19941259	0.430664	0.0378106	0.00380032	2.99985e-24	0.430758	0.00630518	0.00438018	0.15	98.989	C	T	8	19941259	206839
met-d-M_HDL_FC	rs1260326	C	T	2	27730940	0.603982	-0.032275	0.00384172	1.99986e-16	0.603876	0.00928784	0.00442702	0.036	70.5799	C	T	2	27730940	206839
met-d-M_HDL_FC	rs12608026	G	T	18	47120499	0.042401	0.0884072	0.00941151	1.50003e-21	0.041749	-0.00596853	0.0109371	0.59	88.2382	G	T	18	47120499	206839
met-d-M_HDL_FC	rs13107325	T	C	4	103188709	0.074284	-0.0701645	0.00716557	5.70033e-24	0.075466	-0.0583449	0.00821494	1.2e-12	95.8812	T	C	4	103188709	206839
met-d-M_HDL_FC	rs1358980	T	C	6	43764551	0.482643	-0.0237076	0.00378591	5.69994e-10	0.483421	0.0108234	0.00437208	0.013	39.2134	T	C	6	43764551	206839
met-d-M_HDL_FC	rs144018203	C	G	11	116916060	0.010654	-0.125537	0.0190237	5.40008e-11	0.010464	0.0204383	0.0221724	0.36	43.5465	C	G	11	116916060	206839
met-d-M_HDL_FC	rs15285	T	C	8	19824667	0.286536	0.0876401	0.00415777	1.80011e-100	0.286571	0.000743822	0.00479549	0.88	444.309	T	C	8	19824667	206839
met-d-M_HDL_FC	rs1545614	C	A	16	57154547	0.717209	-0.0292163	0.00420001	9.20026e-13	0.716683	-0.00638372	0.0048466	0.19	48.3893	C	A	16	57154547	206839
met-d-M_HDL_FC	rs174574	C	A	11	61600342	0.649404	0.0521278	0.00393133	5.50047e-43	0.646983	0.0353678	0.00454208	6.9e-15	175.817	C	A	11	61600342	206839
met-d-M_HDL_FC	rs17696736	G	A	12	112486818	0.430239	-0.0188936	0.00379962	2.69998e-08	0.429534	0.000212404	0.00437531	0.96	24.7257	G	A	12	112486818	206839
met-d-M_HDL_FC	rs1779823	T	G	1	182171957	0.333955	-0.0276119	0.00398144	1.10002e-12	0.333093	-0.00135396	0.00460005	0.77	48.0964	T	G	1	182171957	206839
met-d-M_HDL_FC	rs1800961	T	C	20	43042364	0.030197	-0.118993	0.0109802	4.19952e-27	0.031005	0.0330515	0.0125075	0.0082	117.442	T	C	20	43042364	206839
[truncated: 17,530 more rows]

## Sheet: Supplementary Table 7
id.exposure	Metabolites	method	nsnp	b	se	pval	meanF	Category	R2
[truncated: 122 more rows]

[truncated: 9 more sheets: Supplementary Table 8, Supplementary Table 9, Supplementary Table 10, Supplementary Table 11, Supplementary Table 12, Supplementary Table 13, Supplementary Table 14, Supplementary Table 15, Supplementary Table 16]
